# Supplementary material for: Multilocus sequence typing of Candida albicans oral isolates reveals high genetic relatedness of mother-child dyads in early life
Source: PLoS One. 2024 Jan 17;19(1):e0290938. doi: 10.1371/journal.pone.0290938 (PMC10793898; doi:10.1371/journal.pone.0290938)
Supplement: S3 Fig — 227 Isolates were grouped into 6 clades. The metadata, including the corresponding DST number, allelic profiles, eBURST clonal complex assignment, UPGMA clade, age, sex, oral source, and the diagnosis of dental caries of each isolate, is displayed on the right. A reference strain of C. albicans SC5314 has been included. (XLSX) [file pone.0290938.s008.xlsx]

## Sheet: S3 Fig
Multilocus sequence typing of Candida albicans oral isolates reveals high genetic relatedness of mother-child dyads in early life.
Naemah Alkhars1,2, Nisreen Al Jallad3, Tong Tong Wu4, and Jin Xiao3,*
											Isolate	DST	AAT1a	ACC1	ADP1	MPIb	SYA1	VPS13	ZWF1b	eBURST_CC	UPGMA Clades	Age	Sex	Source	Diagnosis	Comments
											36_v1	3883	3	2	2	4	2	227	20	1	1	40 year	female	Saliva	Dental caries															Row Labels	Count of ST
											97_v1	3883	3	2	2	4	2	227	20	1	1	24 year	female	Saliva																3738	1
											118_v1	3861	3	8	2	4	2	24	20	1	1	33 year	female	Saliva	Dental caries															3739	1
											67c_v8	3787	3	2	6	4	2	24	20	1	1	2 year	male	Saliva	Early childhood caries	whitespot lesions & Cavitation														3742	1
											40c_v7	3787	3	2	6	4	2	24	20	1	1	18 month	female	Saliva																3749	1
											64c_v2	3891	3	2	6	4	2	227	82	1	1	1 month	female	Saliva																3751	1
											111_v1	3815	3	2	2	4	2	24	82	1	1	22 year	female	Saliva	Dental caries															3754	2
											72_v1	3898	3	2	2	4	2	227	82	1	1	20 year	female	Saliva																3757	1
											115_v1	3959	204	2	2	4	2	227	20	1	1	21 year	female	Saliva	Dental caries															3761	2
											105c_v8	4007	3	3	2	4	2	227	306	1	1	2 year	male	Saliva	Early childhood caries	whitespot lesions														3764	1
											61c_v6	3938	3	8	2	4	2	24	306	1	1	1 year	female	Saliva																3766	1
											40_v1	3784	3	3	2	4	2	24	82	1	1	31 year	female	Saliva	Dental caries															3768	1
											15c_v4	3862	98	3	2	4	2	24	20	1	1	4 month	female	Saliva																3770	1
											183c_v8	3988	98	8	2	4	2	24	304	1	1	2 year	male	Saliva																3775	1
											11_v1	3799	3	3	2	4	2	227	20	1	1	26 year	female	Saliva	Dental caries															3776	1
											183c_v7	3799	3	3	2	4	2	227	20	1	1	18 month	male	Saliva																3780	1
											60_v1	3887	3	2	2	4	2	227	194	1	1	29 year	female	Saliva	Dental caries															3781	1
											124c_v6	3909	3	3	6	4	2	227	194	1	1	1 year	male	Saliva																3784	1
											10c_v7	3764	3	8	6	4	2	227	194	1	1	18 month	male	Saliva																3787	2
											48c_v8	3999	3	2	6	4	2	334	12	1	1	2 year	male	Saliva	Early childhood caries	whitespot lesions & Cavitation														3788	1
											137c_v4	3913	98	2	2	4	2	227	12	1	1	4 month	female	Saliva																3790	1
											25c_v2	3775	3	8	2	4	2	24	12	1	1	1 month	male	Saliva																3793	1
											137c_v6	3914	3	8	2	4	2	227	27	1	1	1 year	female	Saliva																3796	1
											24c_v6	3928	98	2	2	4	2	227	312	1	1	1 year	male	Saliva																3797	1
											42_v1	3991	8	8	6	4	247	24	302	2	1	31 year	female	Saliva	Dental caries															3798	1
											123c_v6	4010	198	77	2	4	2	227	308	1	1	1 year	female	Saliva	0	0														3799	2
											64c_v4	3941	198	2	6	4	2	227	306	1	1	4 month	female	Saliva	0	0														3800	2
											25c_v3	3875	8	3	2	4	2	227	68	1	1	2 month	male	Saliva	0	0														3802	1
											24c_v5	3831	8	2	2	4	2	227	68	1	1	6 month	male	Saliva	0	0														3803	1
											25_v1	3929	8	77	6	4	2	227	315	1	1	26 year	female	Saliva	Dental caries	0														3807	1
											61_v1	3889	8	77	2	4	2	227	194	1	1	26 year	female	Saliva	0	0														3808	1
											24c_v4	3819	8	2	2	4	2	227	194	1	1	4 month	male	Saliva	0	0														3810	1
											38_v1	3925	8	3	2	4	2	24	306	1	1	31 year	female	Saliva	Dental caries	0														3812	1
											11c_v7	3925	8	3	2	4	2	24	306	1	1	18 month	female	Saliva	Early childhood caries	whitespot lesions														3813	1
											115c_v8	3960	8	2	2	4	2	227	306	1	1	2 year	female	Saliva	0	0														3814	1
											111c_v2	3953	143	2	2	4	2	24	306	1	1	1 month	female	Saliva	0	0														3815	1
											142c_v7	3836	8	2	2	4	2	24	20	1	1	18 month	female	Saliva	0	0														3818	1
											67c_v4	3896	8	2	2	4	2	227	82	1	1	4 month	male	Saliva	0	0														3819	1
											2c_v8	3905	198	3	2	4	2	334	27	1	1	2 year	male	Saliva	0	0														3820	1
											15c_v8	3997	8	8	2	4	2	336	20	1	1	2 year	female	Saliva	Early childhood caries	whitespot lesions														3824	1
											76c_v5	4004	8	2	6	4	2	260	306	1	1	6 month	male	Saliva	0	0														3826	1
											64c_v3	3892	8	2	6	4	2	260	82	1	1	2 month	female	Saliva	0	0														3827	1
											63c_v4	3793	8	77	6	4	2	20	20	1	1	4 month	female	Saliva	0	0														3828	1
											137c_v3	3829	8	3	2	4	2	20	20	1	1	2 month	female	Saliva	0	0														3829	1
											139c_v8	3915	8	77	2	4	2	260	20	1	1	2 year	male	Dental plaque	0	0														3831	1
											48c_v7	3885	8	2	2	4	2	260	20	1	1	18 month	male	Saliva	0	0														3834	1
											60c_v7	3888	8	2	2	4	2	260	68	1	1	18 month	male	Dental plaque	0	0														3836	1
											126c_v7	4012	8	3	6	4	2	20	312	1	1	18 month	female	Saliva	0	0														3839	1
											67c_v5	3798	8	2	2	4	2	20	27	1	1	6 month	male	Saliva	0	0														3841	1
											55c_v4	3790	8	2	6	4	2	20	27	1	1	4 month	female	Saliva	0	0														3844	1
											16c_v5	3998	8	2	6	4	2	260	312	1	1	6 month	male	Saliva	0	0														3849	1
											1c_v6	3904	8	2	2	4	2	20	312	1	1	1 year	male	Saliva	0	0														3850	1
											146c_v7	3977	3	3	2	4	2	334	194	1	1	18 month	female	Saliva	0	0														3853	1
											63c_v7	3796	3	3	2	4	2	20	194	1	1	18 month	female	Saliva	0	0														3855	1
											15c_v5	3863	3	77	6	4	2	20	12	1	1	6 month	female	Saliva	0	0														3856	1
											146_v1	3976	98	77	6	4	2	260	317	S	1	18 year	female	Saliva	Dental caries	0														3858	1
											29c_v5	3776	3	8	2	4	2	20	12	1	1	6 month	female	Saliva	0	0														3860	1
											126c_v8	3880	3	8	6	4	2	20	68	1	1	2 year	female	Saliva	0	0														3861	1
											69_v1	3947	3	8	6	4	2	20	317	1	1	23 year	female	Saliva	Dental caries	0														3862	1
											24_v1	3926	3	2	6	4	2	260	312	1	1	26 year	female	Saliva	Dental caries	0														3863	1
											64_v1	3797	3	2	6	4	2	20	27	1	1	22 year	female	Saliva	0	0														3864	1
											1_v1	3954	3	8	6	4	2	20	27	1	1	38 year	female	Saliva	Dental caries	0														3865	1
											103c_v3	4006	3	2	2	4	2	326	20	1	1	2 month	male	Saliva	0	0														3866	1
											24c_v3	3927	3	2	2	4	2	326	194	1	1	2 month	male	Saliva	0	0														3867	1
											64c_v7	3942	3	2	2	4	2	260	308	1	1	18 month	female	Saliva	Early childhood caries	whitespot lesions														3868	2
											1c_v8	3738	3	8	2	4	2	20	82	1	1	2 year	male	Saliva	Early childhood caries	whitespot lesions														3869	1
											40c_v6	3884	3	2	6	4	2	260	20	1	1	1 year	female	Saliva	0	0														3870	1
											12c_v7	3751	3	2	6	4	2	20	20	1	1	18 month	male	Saliva	0	0														3871	1
											15c_v6	3864	3	2	2	4	2	20	20	1	1	1 year	female	Saliva	0	0														3872	1
											103c_v5	3902	3	2	2	4	2	260	20	1	1	6 month	male	Saliva	0	0														3873	1
											92c_v7	3902	3	2	2	4	2	260	20	1	1	18 month	female	Saliva	Early childhood caries	0														3874	1
											65c_v7	4002	8	2	6	9	2	260	302	1	1	18 month	female	Saliva	0	0														3875	1
											164c_v6	3849	8	2	6	9	2	20	68	1	1	1 year	male	Saliva	0	0														3876	1
											127c_v6	3824	143	2	6	9	2	20	68	1	1	1 year	female	Saliva	0	0														3877	1
											65c_v5	4000	8	2	2	9	2	20	306	1	1	6 month	female	Saliva	0	0														3878	1
											122c_v4	3965	8	2	2	9	2	260	306	1	1	4 month	female	Saliva	0	0														3879	1
											65c_v8	3894	8	2	2	9	2	260	20	1	1	2 year	female	Saliva	0	0														3880	1
											127c_v5	3820	8	2	2	9	2	20	27	1	1	6 month	female	Saliva	0	0														3881	1
											184c_v4	3989	198	3	6	9	2	260	306	1	1	4 month	male	Saliva	0	0														3882	1
											83c_v7	3901	3	3	6	9	2	260	27	1	1	18 month	male	Saliva	0	0														3883	2
											1c_v7	3990	3	2	2	9	2	20	12	1	1	18 month	male	Saliva	0	0														3884	1
											127_v1	3972	3	2	2	9	2	20	312	1	1	20 year	female	Saliva	Dental caries	0														3885	1
											127c_v3	3800	3	2	2	9	2	20	27	1	1	2 month	female	Saliva	0	0														3886	1
											69c_v5	3800	3	2	2	9	2	20	27	1	1	6 month	female	Saliva	0	0														3887	1
											67c_v7	3945	3	2	2	9	2	279	306	1	1	18 month	male	Saliva	Early childhood caries	whitespot lesions & Cavitation														3888	1
											76c_v4	4003	3	8	179	9	2	20	82	1	1	4 month	male	Saliva	0	0														3889	1
											15c_v7	3996	3	8	2	9	2	20	306	1	1	18 month	female	Saliva	0	0														3890	1
											69c_v6	3802	3	2	6	9	2	20	82	1	1	1 year	female	Saliva	0	0														3891	1
											76c_v2	3873	3	2	2	9	2	20	82	1	1	1 month	male	Saliva	0	0														3892	1
											114c_v8	3908	3	2	2	9	2	260	82	1	1	2 year	male	Saliva	Early childhood caries	whitespot lesions & Cavitation														3893	1
											142c_v6	3917	3	2	2	9	2	260	20	1	1	1 year	female	Saliva	0	0														3894	1
											127c_v7	3826	3	2	6	9	2	20	20	1	1	18 month	female	Saliva	0	0														3895	1
											67c_v2	3895	3	2	6	9	2	260	20	1	1	1 month	male	Saliva	0	0														3896	1
											99c_v7	4005	198	3	2	9	2	319	308	S	1	18 month	female	Saliva	0	0														3897	1
											183_v1	3987	198	3	2	14	2	3	12	S	1	25 year	female	Saliva	Dental caries	0														3898	1
											100_v1	3993	13	3	2	9	2	24	312	S	1	39 year	female	Saliva	Dental caries	0														3899	2
											53_v1	3886	3	115	6	9	2	24	161	1	1	27 year	female	Saliva	Dental caries	0														3900	1
											122c_v8	3968	198	2	2	9	2	227	307	1	1	2 year	female	Saliva	0	0														3901	1
											92c_v8	3903	3	2	2	9	2	227	27	1	1	2 year	female	Saliva	Early childhood caries	whitespot lesions														3902	2
											122c_v6	3966	3	2	2	9	2	227	307	1	1	1 year	female	Saliva	0	0														3903	1
											105c_v3	3876	98	8	2	9	2	24	20	1	1	2 month	male	Saliva	0	0														3904	1
											111c_v7	3818	3	2	2	9	2	24	161	1	1	18 month	female	Saliva	0	0														3905	1
											111c_v3	3943	3	2	2	9	2	24	306	1	1	2 month	female	Saliva	0	0														3906	1
											67c_v3	3943	3	2	2	9	2	24	306	1	1	2 month	male	Saliva	0	0														3907	1
											68c_v3	3897	8	3	133	9	2	227	68	1	1	2 month	female	Saliva	0	0														3908	1
											SC5314																													3909	1
											68c_v2	3946	8	3	6	9	2	319	27	1	1	1 month	female	Saliva	0	0														3910	1
											12_v1	3749	8	77	2	9	2	24	27	1	1	29 year	female	Saliva	Dental caries	0														3911	1
											120c_v6	3962	8	2	6	9	2	227	312	1	1	1 year	female	Saliva	0	0														3912	1
											97c_v2	3952	8	8	6	9	2	227	312	1	1	1 month	male	Saliva	0	0														3913	1
											77c_v4	3807	8	2	6	9	2	24	27	1	1	4 month	male	Saliva	0	0														3914	1
											64c_v5	3893	8	2	6	9	2	227	27	1	1	6 month	female	Saliva	0	0														3915	1
											2c_v6	3742	8	3	6	9	2	24	20	1	1	1 year	male	Saliva	Early childhood caries	whitespot lesions														3916	1
											184c_v6	3924	8	3	6	9	2	227	82	1	1	1 year	male	Saliva	0	0														3917	1
											184c_v5	3924	8	3	6	9	2	227	82	1	1	6 month	male	Saliva	0	0														3918	1
											122c_v3	3964	8	3	2	9	2	327	194	1	1	2 month	female	Saliva	0	0														3919	1
											61c_v8	3890	8	8	2	9	2	227	194	1	1	2 year	female	Saliva	Early childhood caries	whitespot lesions & Cavitation														3920	1
											53c_v8	3936	8	8	2	9	2	24	315	1	1	2 year	female	Saliva	Early childhood caries	whitespot lesions & Cavitation														3921	1
											65c_v6	4001	8	2	2	9	2	227	306	1	1	1 year	female	Saliva	0	0														3922	1
											122c_v7	3967	8	2	6	9	2	227	306	1	1	18 month	female	Saliva	0	0														3923	1
											67c_v6	3944	8	2	2	9	2	227	308	1	1	1 year	male	Dental plaque	Early childhood caries	whitespot lesions														3924	2
											142c_v8	3899	8	2	2	9	2	227	20	1	1	2 year	female	Dental Plaque	Early childhood caries	whitespot lesions														3925	2
											77c_v7	3899	8	2	2	9	2	227	20	1	1	18 month	male	Saliva	Early childhood caries	Cavitation														3926	1
											162c_v6	3844	33	7	6	9	30	47	161	9	8	1 year	male	Saliva	0	0														3927	1
											162_v1	3841	33	7	6	4	30	47	161	9	8	20 year	female	Saliva	0	0														3928	1
											21c_v5	3770	77	3	6	14	34	45	12	3	8	6 month	female	Saliva	0	0														3929	1
											21_v1	3766	77	3	14	14	34	45	12	3	8	21 year	female	Saliva	0	0														3930	1
											113c_v6	3957	77	7	6	185	24	45	161	S	8	1 year	male	Saliva	0	0														3931	1
											159c_v8	3882	33	7	14	14	24	45	12	11	8	2 year	female	Saliva	Early childhood caries	whitespot lesions														3932	1
											72c_v3	3948	33	7	14	184	24	45	161	11	8	2 month	female	Saliva	0	0														3933	1
											149c_v3	3979	24	7	6	9	252	20	22	S	8	2 month	female	Saliva	0	0														3934	1
											148c_v6	3881	33	7	6	9	106	47	22	9	8	1 year	male	Saliva	0	0														3935	1
											149c_v2	3839	24	7	6	14	34	45	271	S	8	1 month	female	Saliva	0	0														3936	1
											149_v1	3978	33	7	6	14	24	45	318	11	8	22 year	female	Dental plaque	Dental caries	0														3937	1
											21c_v3	3768	77	7	6	14	165	45	22	S	8	2 month	female	Saliva	0	0														3938	1
											72c_v5	3949	77	7	14	185	34	45	22	5	8	6 month	female	Saliva	0	0														3939	1
											72c_v4	3803	77	7	14	9	34	45	22	5	8	4 month	female	Saliva	0	0														3940	1
											161c_v6	4016	202	124	6	5	76	126	271	S	2	1 year	male	Saliva	0	0														3941	1
											125c_v4	3971	202	43	6	4	2	126	12	14	2	4 month	male	Saliva	0	0														3942	1
											125c_v3	3970	201	43	6	4	2	126	271	14	2	2 month	male	Saliva	0	0														3943	2
											85c_v5	3950	13	13	182	4	29	55	271	S	2	6 month	male	Saliva	0	0														3944	1
											85c_v6	3951	13	13	184	4	76	320	271	S	2	1 year	male	Saliva	0	0														3945	1
											85c_v4	3812	13	13	14	19	76	55	271	S	2	4 month	male	Saliva	0	0														3946	1
											37_v1	3856	13	3	106	4	26	32	12	10	1	29 year	female	Saliva	0	0														3947	1
											112c_v7	3907	3	3	106	9	26	32	12	10	1	18 month	male	Saliva	0	0														3948	1
											114_v1	3958	13	124	14	4	2	32	161	7	2	20 year	female	Saliva	Dental caries	0														3949	1
											85c_v3	3810	13	13	14	4	76	274	12	6	2	2 month	male	Saliva	0	0														3950	1
											184c_v3	3853	13	43	14	4	34	32	161	7	2	2 month	male	Saliva	0	0														3951	1
											9c_v3	3923	13	124	14	4	34	32	161	7	2	2 month	female	Saliva	0	0														3952	1
											116_v1	3994	13	126	6	4	248	4	27	S	2	27 year	female	Saliva	Dental caries	0														3953	1
											153c_v6	3919	4	2	14	4	49	24	268	12	2	1 year	female	Saliva	0	0														3954	1
											113_v1	3956	36	7	6	4	49	24	311	8	2	24 year	female	Dental plaque	0	0														3955	1
											153c_v8	3983	36	7	6	4	49	24	306	8	2	2 year	female	Saliva	Early childhood caries	Cavitation														3956	1
											153c_v3	3981	36	7	14	4	49	24	306	8	2	2 month	female	Saliva	0	0														3957	1
											44c_v5	3935	4	2	14	4	49	58	306	12	2	6 month	female	Saliva	0	0														3958	1
											44c_v4	3934	4	8	14	4	250	58	316	13	2	4 month	female	Saliva	0	0														3959	1
											172c_v7	3920	36	7	14	4	49	4	20	8	2	18 month	female	Saliva	Early childhood caries	whitespot lesions														3960	1
											177_v1	3922	4	7	14	4	49	4	82	8	2	20 year	female	Saliva	0	0														3962	1
											140c_v7	3975	4	7	14	4	49	311	317	8	2	18 month	female	Saliva	0	0														3964	1
											135c_v6	3973	4	7	14	4	25	4	317	8	2	1 year	male	Saliva	0	0														3965	1
											157c_v7	4015	197	7	14	4	49	58	22	8	2	18 month	male	Saliva	0	0														3966	1
											140c_v6	3834	4	7	14	4	49	4	22	8	2	1 year	female	Saliva	0	0														3967	1
											140_v1	3916	4	7	6	4	49	4	268	8	2	29 year	female	Saliva	Dental caries	0														3968	1
											135_v1	3828	36	7	14	4	25	4	268	8	2	34 year	male	Saliva	0	0														3969	1
											74c_v8	3872	4	8	6	4	34	13	130	2	4	2 year	male	Dental Plaque	Early childhood caries	whitespot lesions														3970	1
											74c_v6	3871	4	3	6	4	34	13	130	2	4	1 year	male	Saliva	0	0														3971	1
											172c_v8	4020	36	2	14	4	249	4	205	8	2	2 year	female	Saliva	Early childhood caries	whitespot lesions & Cavitation														3972	1
											98_v1	3858	36	7	14	4	34	4	205	8	2	19 year	female	Saliva	0	0														3973	1
											153c_v7	3982	36	2	6	4	10	24	311	8	2	18 month	female	Saliva	0	0														3974	1
											25c_v6	3931	36	2	14	4	10	58	311	8	2	1 year	male	Saliva	0	0														3975	1
											172c_v6	4019	4	7	6	4	249	4	306	8	2	1 year	female	Saliva	0	0														3976	1
											127c_v8	3827	4	2	6	4	34	79	20	S	2	2 year	female	Saliva	0	0														3977	1
											62c_v6	3940	4	125	14	4	240	24	311	S	2	1 year	female	Saliva	0	0														3978	1
											138c_v6	3974	4	7	6	4	34	24	317	4	2	1 year	female	Saliva	0	0														3979	1
											44_v1	3788	4	7	6	4	34	24	205	4	2	25 year	female	Saliva	Dental caries	0														3980	1
											107c_v8	4009	199	7	14	4	240	24	20	16	2	2 year	male	Saliva	0	0														3981	1
											107c_v7	4008	197	7	14	4	10	24	20	16	2	18 month	male	Saliva	0	0														3982	1
											128_v1	3995	36	2	14	4	34	24	306	8	2	25 year	female	Saliva	Dental caries	0														3983	1
											44c_v3	3933	4	8	14	4	34	24	316	13	2	2 month	female	Saliva	0	0														3984	1
											153_v1	3980	36	7	6	4	240	24	306	8	2	32 year	female	Saliva	0	0														3985	1
											25c_v5	3930	36	125	6	4	10	24	316	8	2	6 month	male	Saliva	0	0														3986	1
											20c_v8	3754	8	3	30	4	2	3	22	2	4	2 year	female	Saliva	0	0														3987	1
											20c_v5	3754	8	3	30	4	2	3	22	2	4	6 month	female	Saliva	0	0														3988	1
											126c_v5	4011	44	3	30	4	2	3	345	2	S	6 month	female	Saliva	0	0														3989	1
											80c_v5	3868	8	7	6	4	29	3	22	2	4	6 month	male	Saliva	0	0														3990	1
											46c_v6	3868	8	7	6	4	29	3	22	2	4	1 year	male	Saliva	0	0														3991	1
											126c_v4	3878	33	3	30	4	29	3	22	2	4	4 month	female	Saliva	0	0														3992	1
											46c_v3	3865	14	7	6	4	29	3	22	2	4	2 month	male	Saliva	0	0														3993	1
											27_v1	3855	33	7	30	4	2	3	35	2	4	31 year	female	Saliva	Dental caries	0														3994	1
											126c_v6	3879	33	3	6	4	2	3	35	2	4	1 year	female	Saliva	0	0														3995	1
											126c_v3	3877	14	3	30	4	2	3	35	2	4	2 month	female	Saliva	0	0														3996	1
											46c_v5	3867	24	7	6	4	2	13	35	2	4	6 month	male	Saliva	0	0														3997	1
											138c_v8	3761	8	7	6	4	2	3	35	2	4	2 year	female	Saliva	0	0														3998	1
											20c_v7	3761	8	7	6	4	2	3	35	2	4	18 month	female	Dental Plaque	0	0														3999	1
											125c_v2	3910	77	7	6	4	2	55	271	S	2	1 month	male	Saliva	0	0														4000	1
											74c_v3	3870	8	3	6	4	34	24	130	2	4	2 month	male	Saliva	0	0														4001	1
											117_v1	3860	8	8	6	4	34	208	130	2	4	28 year	female	Saliva	0	0														4002	1
											36c_v8	3781	8	8	6	4	34	24	35	2	4	2 year	female	Saliva	Early childhood caries	Cavitation														4003	1
											36c_v5	3932	203	3	6	4	34	208	35	2	4	6 month	female	Saliva	0	0														4004	1
											50c_v7	3869	24	3	6	4	76	3	22	S	4	18 month	male	Saliva	Early childhood caries	whitespot lesions														4005	1
											20c_v6	3757	8	3	30	4	34	13	22	2	4	1 year	female	Saliva	0	0														4006	1
											80c_v3	3874	14	7	6	4	76	3	35	2	4	2 month	male	Saliva	0	0														4007	1
											46c_v4	3866	33	7	30	4	34	13	35	2	4	4 month	male	Saliva	0	0														4008	1
											80c_v4	3900	44	118	30	4	34	3	35	2	4	4 month	male	Saliva	0	0														4009	1
											93c_v8	3814	8	7	30	4	34	3	35	2	4	2 year	female	Saliva	0	0														4010	1
											36c_v3	3780	8	3	6	4	34	3	35	2	4	2 month	female	Saliva	0	0														4011	1
											106_v1	3906	98	3	10	14	192	274	12	S	N	31 year	female	Saliva																4012	1
											166_v1	4021	3	3	10	9	26	274	12	10	N	35 year	female	Saliva	Dental caries															4013	1
											168c_v6	4017	98	13	43	9	24	326	284	S	N	1 year	female	Saliva																4014	1
											168c_v7	4018	196	13	10	14	24	328	320	S	N	18 month	female	Saliva																4015	1
											175c_v5	3921	107	7	10	4	76	126	22	S	N	6 month	male	Saliva																4016	1
											125c_v6	3911	107	98	10	4	2	126	161	S	N	1 year	male	Saliva																4017	1
											55_v1	3937	200	19	183	5	34	335	161	S	N	27 year	female	Saliva	Dental caries															4018	1
											131_v1	3912	33	13	10	5	34	55	12	S	N	29 year	female	Saliva	Dental caries															4019	1
											125_v1	3969	13	13	183	4	76	55	12	6	2	26 year	female	Saliva	Dental caries															4020	1
											62_v1	3939	13	7	10	4	29	324	12	S	N	33 year	female	Saliva	Dental caries															4021	1
											78_v1	3992	13	124	10	19	2	32	271	S	N	24 year	female	Saliva	Dental caries															Grand Total	227
											85c_v2	3808	13	13	10	19	29	32	161	S	N	1 month	male	Saliva
											112_v1	3955	3	3	10	4	251	32	12	S	N	21 year	female	Saliva
											9_v1	3918	13	3	181	19	76	32	12	S	N	20 year	female	Saliva	Dental caries
											2_v1	3739	13	9	29	19	76	32	22	S	N	26 year	female	Saliva	Dental caries
											184_v1	3850	13	43	10	4	34	32	22	7	N	22 year	female	Saliva	Dental caries
											85c_v7	3813	13	13	10	4	34	32	271	7	N	18 month	male	Saliva	Early childhood caries	whitespot lesions & Cavitation
											182_v1	3984	13	8	6	19	30	330	22	15	12	26 year	female	Saliva
											182c_v4	3985	13	8	6	19	30	322	22	15	12	4 month	male	Saliva
											144c_v7	4013	4	8	6	19	30	333	22	15	12	18 month	male	Saliva	Early childhood caries	whitespot lesions
											144c_v8	4014	4	8	180	19	53	32	22	S	12	2 year	male	Dental plaque	Early childhood caries	whitespot lesions
											182c_v5	3986	4	8	10	19	30	332	22	15	12	6 month	male	Saliva
S3 Fig. UPGMA dendrogram of 227 C. albicans clinical oral isolates from our study. 227 Isolates were grouped into 6 clades. The metadata including the corresponding DST number, allelic profiles, eBURST clonal complex assignment, UPGMA clade, age, sex, oral source, and the diagnosis of dental caries of each isolate, is displayed on the right. A reference strain of C. albicans SC5314 has been inclu…
