# Supplementary material for: Multilocus sequence typing of Candida albicans oral isolates reveals high genetic relatedness of mother-child dyads in early life
Source: PLoS One. 2024 Jan 17;19(1):e0290938. doi: 10.1371/journal.pone.0290938 (PMC10793898; doi:10.1371/journal.pone.0290938)
Supplement: S4 Fig — The DSTs of the population isolates were categorized into 19 clades that were previously identified, and a new clade designated as "N". Additionally, there were some singletons present marked as S. To facilitate easy identification, we have highlighted the DSTs of the isolates from our study in green. (XLSX) [file pone.0290938.s009.xlsx]

## Sheet: S4 Fig
Multilocus sequence typing of Candida albicans oral isolates reveals high genetic relatedness of mother-child dyads in early life.
Naemah Alkhars1,2, Nisreen Al Jallad3, Tong Tong Wu4, and Jin Xiao3,*
								DST	CLADE
								124	4
								2736	4
								2183	4
								2178	4
								1667	4
								10	4
								136	4
								128	4
								1322	4
								2768	4
								422	4
								95	4
								1386	4
								210	4
								430	4
								363	4
								392	4
								144	4
								400	4
								176	4
								311	4
								926	4
								832	4
								851	4
								189	4
								1390	4
								1828	4
								1389	4
								969	4
								504	4
								1642	4
								2287	4
								1004	4
								1261	4
								1305	4
								2165	4
								560	4
								1771	4
								1249	4
								1306	4
								2307	4
								1405	4
								927	4
								1984	4
								1988	4
								1993	4
								1995	4
								2308	4
								847	4
								624	4
								2082	4
								162	4
								272	4
								1985	4
								2151	4
								1823	4
								1647	4
								924	4
								2145	4
								948	4
								1101	4
								2642	4
								1863	4
								2938	4
								28	4
								915	4
								1994	4
								1228	4
								2187	4
								57	4
								399	4
								2152	4
								1670	4
								2179	4
								2184	4
								87	4
								2735	4
								360	4
								2293	4
								1766	4
								2065	4
								2730	4
								528	4
								2729	4
								479	4
								979	4
								268	4
								621	4
								478	4
								876	4
								1312	4
								2885	4
								1577	4
								2292	4
								1246	4
								734	4
								1581	4
								247	4
								271	4
								401	4
								1403	4
								2758	4
								2843	4
								1345	4
								972	4
								973	4
								142	4
								2776	4
								164	4
								1909	4
								2143	4
								1316	4
								1490	4
								652	4
								2675	4
								2295	4
								737	4
								2888	4
								640	4
								2288	4
								2169	4
								2284	4
								2636	4
								864	4
								748	4
								619	4
								653	4
								1174	4
								2354	4
								2356	4
								2362	4
								715	4
								661	4
								2352	4
								2323	4
								610	4
								620	4
								714	4
								2578	4
								2594	4
								552	4
								555	4
								1630	4
								2298	4
								636	4
								605	4
								799	4
								656	4
								2189	4
								712	4
								740	4
								724	4
								2175	4
								2671	4
								2688	4
								2585	4
								2092	4
								2130	4
								423	4
								1898	4
								1374	4
								1645	4
								26	4
								1232	4
								1668	4
								745	4
								2077	4
								1641	4
								2302	4
								2170	4
								2171	4
								1897	4
								2686	4
								163	4
								537	4
								1829	4
								1973	4
								2350	4
								622	4
								2803	4
								2083	4
								2080	4
								2079	4
								2081	4
								2186	4
								633	4
								944	4
								914	4
								1962	4
								80	4
								255	4
								256	4
								1629	4
								2939	4
								786	4
								1281	4
								2278	4
								2657	4
								963	4
								2666	4
								2274	4
								2791	4
								89	4
								266	4
								1439	4
								3754	4
								3754	4
								1445	4
								1435	4
								1263	4
								2167	4
								3868	4
								3868	4
								1675	4
								3865	4
								3878	4
								3761	4
								3761	4
								3867	4
								2100	4
								3855	4
								3877	4
								3879	4
								1211	4
								1212	4
								2172	4
								853	4
								2297	4
								623	4
								2103	4
								725	4
								2096	4
								802	4
								1979	4
								2173	4
								2357	4
								2168	4
								2309	4
								1304	4
								1644	4
								1149	4
								1976	4
								2941	4
								481	4
								319	4
								407	4
								1061	4
								1689	4
								2496	4
								1451	4
								1452	4
								2833	4
								3932	4
								3781	4
								3860	4
								3870	4
								1678	4
								2290	4
								117	4
								1433	4
								1469	4
								1436	4
								3869	4
								2579	4
								3757	4
								1516	4
								3866	4
								3874	4
								634	4
								267	4
								1070	4
								1636	4
								2678	4
								2687	4
								776	4
								2181	4
								1903	4
								1910	4
								2095	4
								240	4
								663	4
								667	4
								841	4
								2748	4
								3780	4
								3814	4
								1603	4
								27	4
								2823	4
								421	4
								1375	4
								2828	4
								1986	4
								2694	4
								1912	4
								2637	4
								2689	4
								2669	4
								2724	4
								1539	4
								2174	4
								755	4
								2311	4
								2936	4
								420	4
								1978	4
								1662	4
								2520	4
								2488	4
								1432	4
								2714	4
								1728	4
								2840	4
								1401	4
								1574	4
								2506	4
								2832	4
								1571	4
								1573	4
								468	4
								3871	4
								3872	4
								448	4
								1547	4
								1764	4
								2453	4
								678	4
								1612	4
								2440	4
								773	4
								1610	4
								1713	4
								2485	4
								1609	4
								2821	4
								1605	4
								2538	4
								809	4
								956	4
								1712	4
								1613	4
								1720	4
								13	4
								1606	4
								2554	4
								1725	4
								1920	4
								1732	4
								1735	4
								1216	4
								1999	4
								1611	4
								1866	4
								1607	4
								2455	4
								168	4
								1888	4
								167	4
								2462	4
								287	4
								441	4
								1608	4
								2335	4
								462	4
								1748	4
								1977	4
								2765	4
								1915	4
								1916	4
								1074	4
								2490	4
								659	4
								2540	4
								3900	4
								2366	4
								2964	4
								1990	4
								1991	4
								146	4
								1822	4
								2785	4
								2813	4
								2641	4
								928	4
								2542	4
								105	4
								1334	4
								2812	4
								2792	4
								2783	4
								2245	4
								2653	4
								2710	4
								2940	4
								767	4
								1620	4
								2632	4
								747	4
								2795	4
								757	S
								4011	S
								1878	S
								2635	S
								3922	2
								3920	2
								2156	2
								3973	2
								3975	2
								3934	2
								3935	2
								3828	2
								3916	2
								3834	2
								4015	2
								3956	2
								3981	2
								3983	2
								3919	2
								1313	2
								327	2
								775	2
								3994	2
								3931	2
								3982	2
								3858	2
								4020	2
								1441	2
								1523	2
								3827	2
								4019	2
								3980	2
								4009	2
								3940	2
								3788	2
								3974	2
								3930	2
								4008	2
								3933	2
								3995	2
								1434	2
								3958	2
								1638	2
								3971	2
								1335	2
								3910	2
								3970	2
								1519	2
								1520	2
								2061	2
								3969	2
								2062	2
								1461	2
								1460	2
								1474	2
								1655	2
								2844	2
								2838	2
								3810	2
								3923	2
								3853	2
								517	2
								660	2
								3812	2
								3951	2
								3950	2
								4016	2
								1440	2
								2498	2
								654	2
								2052	2
								1438	2
								1443	2
								1517	2
								2839	2
								759	2
								2233	2
								1280	2
								36	2
								172	2
								2192	2
								559	2
								2562	2
								1368	2
								2041	2
								2031	2
								2032	2
								597	2
								2576	2
								2580	2
								2855	2
								1148	2
								2154	2
								2155	2
								231	2
								1505	2
								366	2
								2359	2
								2597	2
								386	2
								531	2
								202	2
								2571	2
								1676	2
								829	2
								1507	2
								41	2
								831	2
								738	2
								1147	2
								970	2
								520	2
								862	2
								1298	2
								1809	2
								627	2
								2185	2
								781	2
								655	2
								154	2
								325	2
								646	2
								1677	2
								1052	2
								604	2
								1007	2
								2068	2
								613	2
								1011	2
								1776	2
								174	2
								2120	2
								1297	2
								1321	2
								808	2
								1292	2
								294	2
								1369	2
								2633	2
								1314	2
								744	2
								599	2
								2110	2
								225	2
								1081	2
								1238	2
								1669	2
								2135	2
								107	2
								764	2
								1496	2
								328	2
								406	2
								1381	2
								1080	2
								1826	2
								273	2
								1398	2
								405	2
								1495	2
								910	2
								2036	2
								2073	2
								999	2
								425	2
								1501	2
								1006	2
								1291	2
								1303	2
								2033	2
								2076	2
								248	2
								2142	2
								546	2
								1296	2
								1506	2
								1666	2
								835	2
								1154	2
								1492	2
								232	2
								2114	2
								4	2
								67	2
								318	2
								194	2
								1227	2
								326	2
								1096	2
								412	2
								216	2
								857	2
								2903	2
								493	2
								760	2
								2146	2
								2854	2
								2574	2
								2422	2
								791	2
								1295	2
								275	2
								1308	2
								1186	2
								411	2
								410	2
								1041	2
								2072	2
								196	2
								858	2
								1083	2
								1134	2
								1302	2
								205	2
								1202	2
								549	2
								1503	2
								153	2
								2129	2
								2561	2
								1023	2
								2150	2
								119	2
								793	2
								341	2
								402	2
								828	2
								428	2
								1355	2
								351	2
								355	2
								1094	2
								1508	2
								800	2
								1244	2
								843	2
								801	2
								1046	2
								1396	2
								2235	2
								206	2
								1243	2
								1654	2
								2125	2
								497	2
								281	2
								1320	2
								550	2
								208	2
								315	2
								2087	2
								1064	2
								881	2
								882	2
								395	2
								960	2
								830	2
								1024	2
								130	2
								526	2
								2591	2
								2066	2
								2069	2
								2067	2
								2074	2
								1815	2
								152	2
								955	2
								501	2
								532	2
								312	2
								1772	2
								1663	2
								1672	2
								967	2
								97	2
								612	2
								844	2
								845	2
								958	2
								1098	2
								140	2
								978	2
								1765	2
								976	2
								156	2
								244	2
								1293	2
								2108	2
								320	2
								2582	2
								329	2
								200	2
								1036	2
								535	2
								155	2
								916	2
								2454	15
								2664	15
								2615	15
								2532	15
								2679	15
								2796	15
								1938	15
								2091	15
								2676	15
								2330	15
								2800	15
								961	15
								1045	15
								2402	15
								784	15
								838	15
								2804	15
								1431	15
								2707	15
								1592	15
								1781	15
								1582	15
								2115	15
								1900	15
								1924	15
								1779	15
								2107	15
								339	15
								1671	15
								1682	15
								2109	15
								886	S
								887	S
								1893	S
								989	S
								1385	S
								2281	S
								2511	S
								2514	S
								1811	S
								2133	S
								1982	S
								213	S
								1048	S
								643	S
								1744	S
								2906	S
								1542	19
								1560	19
								1550	19
								2289	19
								2956	19
								1446	19
								1921	19
								1584	19
								1942	19
								2715	19
								2845	19
								1845	19
								2269	19
								2824	19
								2891	19
								1576	19
								2347	19
								2237	19
								2725	19
								2652	19
								1926	19
								1939	19
								2236	19
								2339	19
								2180	19
								2740	19
								1891	19
								2872	19
								2704	19
								2985	19
								2238	19
								2102	19
								2270	19
								1956	19
								2604	19
								1937	19
								2271	19
								1865	19
								2882	19
								2003	S
								2895	S
								2638	S
								2670	S
								1807	S
								2691	S
								2826	S
								442	S
								2754	S
								2984	S
								2700	S
								2769	S
								1857	S
								2830	S
								2050	S
								1457	S
								1437	S
								2059	S
								666	8
								2230	8
								1419	8
								1510	8
								1233	8
								571	8
								1112	8
								282	8
								1343	8
								1864	8
								1086	8
								1139	8
								1350	8
								1095	8
								556	8
								1142	8
								1178	8
								2280	8
								540	8
								1500	8
								842	8
								1658	8
								2327	8
								1684	8
								2044	8
								2045	8
								215	8
								1105	8
								141	8
								1680	8
								432	8
								1486	8
								2037	8
								723	8
								513	8
								718	8
								986	8
								994	8
								2692	8
								1992	8
								2583	8
								2349	8
								2640	8
								2658	8
								2329	8
								2262	8
								2312	8
								2770	8
								2847	8
								1948	8
								336	8
								1559	8
								2263	8
								2969	8
								1614	8
								2764	8
								2019	8
								929	8
								1604	8
								1278	8
								2474	8
								2808	8
								437	8
								2762	8
								1340	8
								2659	8
								2252	8
								2342	8
								2497	8
								2968	8
								2649	8
								2610	8
								2631	8
								2811	8
								1892	8
								2698	8
								2841	8
								1876	8
								2702	8
								795	8
								2321	8
								1813	8
								1839	8
								2733	8
								1856	8
								1950	8
								2099	8
								542	8
								1775	8
								543	8
								178	8
								2991	8
								403	8
								2567	8
								2734	8
								2407	8
								2409	8
								2377	8
								2229	8
								1860	8
								2341	8
								1718	8
								2515	8
								2861	8
								2926	8
								2860	8
								1932	8
								1931	8
								2655	8
								2958	8
								2448	8
								3841	8
								3844	8
								1626	8
								2820	8
								684	8
								685	8
								1687	8
								2222	8
								2223	8
								90	8
								2205	8
								298	8
								1106	8
								649	8
								729	8
								1795	8
								2215	8
								2200	8
								2007	8
								1187	8
								1934	8
								2997	8
								2994	8
								2214	8
								2902	8
								2224	8
								756	8
								2628	8
								179	8
								2756	8
								1173	8
								2827	8
								1418	8
								785	8
								2810	8
								2706	8
								2021	8
								2346	8
								2879	8
								1122	8
								1394	8
								2696	8
								1476	8
								3768	8
								1525	8
								3978	8
								3839	8
								1512	8
								2747	8
								2835	8
								3803	8
								3949	8
								2727	8
								805	8
								2623	8
								2382	8
								1913	8
								2673	8
								1621	8
								1622	8
								2626	8
								2836	8
								3979	8
								3881	8
								2056	8
								2051	8
								2053	8
								2054	8
								2057	8
								2612	8
								1871	8
								2759	8
								3948	8
								3882	8
								3957	8
								2090	8
								2048	8
								2049	8
								1514	8
								3766	8
								3770	8
								2348	8
								2677	8
								1171	8
								1935	8
								2251	8
								2250	8
								1928	8
								2249	8
								2961	8
								2996	8
								465	8
								2995	8
								1840	8
								1951	8
								2705	8
								2660	8
								2211	8
								2834	8
								616	8
								1623	8
								1632	8
								2533	8
								582	8
								2221	8
								2716	8
								2753	8
								1545	8
								2788	8
								2622	8
								602	8
								2900	8
								2693	8
								1360	8
								1029	8
								2207	8
								2199	8
								2210	8
								650	8
								1791	8
								2124	8
								1901	8
								2078	8
								98	8
								1755	8
								2746	8
								1118	8
								2713	8
								1754	8
								2957	8
								1625	8
								2662	8
								450	8
								1624	8
								1908	8
								774	8
								2757	8
								2381	8
								1637	8
								2760	8
								2849	8
								2871	8
								365	8
								2954	8
								2010	S
								2419	S
								698	S
								85	S
								576	S
								2089	S
								1121	S
								779	S
								1929	S
								1379	S
								1537	S
								108	S
								475	S
								1286	S
								1783	S
								766	1
								2383	1
								1721	1
								1700	1
								826	1
								1082	1
								2101	1
								1753	1
								2429	1
								2521	1
								2427	1
								2545	1
								699	1
								770	1
								673	1
								707	1
								708	1
								2493	1
								777	1
								1729	1
								683	1
								688	1
								689	1
								2527	1
								2924	1
								1710	1
								1425	1
								691	1
								2774	1
								295	1
								367	1
								2695	1
								817	1
								1025	1
								1714	1
								778	1
								825	1
								710	1
								1650	1
								1963	1
								2494	1
								2502	1
								2790	1
								1922	1
								2739	1
								2449	1
								2913	1
								2436	1
								2528	1
								2244	1
								1026	1
								2450	1
								700	1
								823	1
								2522	1
								7	1
								820	1
								2863	1
								1906	1
								2905	1
								2912	1
								681	1
								706	1
								1742	1
								1694	1
								810	1
								1722	1
								2388	1
								561	1
								2435	1
								2432	1
								2963	1
								701	1
								709	1
								2418	1
								2472	1
								1384	1
								1695	1
								1758	1
								2524	1
								1353	1
								1354	1
								1578	1
								2461	1
								1450	1
								1458	1
								3907	1
								3856	1
								1789	1
								846	1
								2239	1
								2846	1
								2240	1
								590	1
								1097	1
								2907	1
								48	1
								1555	1
								1556	1
								1686	1
								1808	1
								276	1
								950	1
								148	1
								668	1
								2933	1
								1562	1
								2801	1
								2404	1
								2778	1
								2881	1
								446	1
								2410	1
								2444	1
								2668	1
								1895	1
								2719	1
								1151	1
								1493	1
								187	1
								2889	1
								2898	1
								241	1
								1673	1
								2890	1
								1497	1
								1498	1
								2565	1
								3861	1
								3862	1
								3988	1
								3799	1
								3799	1
								3784	1
								3938	1
								4007	1
								3959	1
								3787	1
								3787	1
								3883	1
								3883	1
								3891	1
								3898	1
								3815	1
								3887	1
								3764	1
								3909	1
								3775	1
								3999	1
								3914	1
								3928	1
								3913	1
								3819	1
								3889	1
								3929	1
								3831	1
								3875	1
								3941	1
								4010	1
								1515	1
								3925	1
								3925	1
								3953	1
								3836	1
								3896	1
								3960	1
								3905	1
								3991	1
								721	1
								2829	1
								342	1
								940	1
								941	1
								212	1
								1487	1
								397	1
								2128	1
								974	1
								2136	1
								2884	1
								939	1
								821	1
								1183	1
								3793	1
								3829	1
								3885	1
								3915	1
								201	1
								3892	1
								4004	1
								3888	1
								4012	1
								3998	1
								3904	1
								3790	1
								3798	1
								3997	1
								1524	1
								1518	1
								1521	1
								1527	1
								3796	1
								3977	1
								2055	1
								3954	1
								3797	1
								3947	1
								3880	1
								3926	1
								3776	1
								3863	1
								3976	1
								3927	1
								4006	1
								3738	1
								3942	1
								3751	1
								3884	1
								3864	1
								3902	1
								3902	1
								1135	1
								2557	1
								1456	1
								3987	1
								4005	1
								2482	1
								2546	1
								3802	1
								3826	1
								3908	1
								3873	1
								3895	1
								3917	1
								3945	1
								3996	1
								3990	1
								3972	1
								3800	1
								3800	1
								3901	1
								3824	1
								3849	1
								4002	1
								3820	1
								3989	1
								1526	1
								3894	1
								3965	1
								4000	1
								4003	1
								1528	1
								1816	1
								3943	1
								3943	1
								3818	1
								3876	1
								3968	1
								3966	1
								3903	1
								1522	1
								3886	1
								3993	1
								3893	1
								3807	1
								3952	1
								3962	1
								3749	1
								3946	1
								3897	1
								3936	1
								3890	1
								3964	1
								3924	1
								3924	1
								3742	1
								3967	1
								4001	1
								3944	1
								3899	1
								3899	1
								235	1
								1172	1
								58	1
								2000	1
								55	1
								1801	1
								1805	1
								1351	1
								79	1
								1881	1
								1858	1
								500	1
								229	1
								78	1
								1850	1
								1849	1
								2935	1
								1859	1
								1395	1
								2306	1
								1774	1
								1364	1
								1870	1
								84	1
								913	1
								2513	1
								2285	1
								2316	1
								2949	1
								581	1
								2948	1
								2950	1
								2962	1
								1869	1
								2569	1
								30	1
								177	1
								254	1
								1872	1
								1846	1
								2951	1
								2892	1
								1141	1
								1848	1
								2009	1
								2850	1
								2945	1
								2953	1
								385	1
								1359	1
								473	1
								435	1
								1867	1
								692	1
								2551	1
								1089	1
								2897	1
								2149	1
								951	1
								968	1
								2709	1
								1930	1
								1411	1
								261	1
								263	1
								1947	1
								54	1
								1034	1
								1196	1
								76	1
								285	1
								368	1
								587	1
								2893	1
								2894	1
								2896	1
								47	1
								1273	1
								477	1
								125	1
								269	1
								270	1
								2343	1
								2880	1
								50	1
								52	1
								1868	1
								310	1
								1887	1
								2973	1
								1088	1
								1925	1
								2552	1
								185	1
								2587	1
								1817	1
								2085	1
								1150	1
								2577	1
								2558	1
								224	1
								234	1
								949	1
								1161	1
								2027	1
								323	1
								1949	1
								484	1
								1237	1
								2431	1
								2516	1
								2717	1
								1533	1
								2519	1
								1534	1
								1535	1
								1352	1
								1356	1
								2946	1
								1008	1
								2420	1
								1231	1
								218	1
								1053	1
								1847	1
								2163	1
								573	1
								2589	1
								354	1
								353	1
								358	1
								379	1
								380	1
								1882	1
								2966	1
								444	1
								2445	1
								1040	1
								971	1
								600	1
								491	1
								469	1
								314	1
								454	1
								975	1
								1185	1
								1145	1
								1567	1
								1039	1
								836	1
								120	1
								1387	1
								49	1
								522	1
								1323	1
								1325	1
								131	1
								2378	1
								181	1
								746	1
								1648	1
								1176	1
								580	1
								2899	1
								343	1
								1750	1
								635	1
								1092	1
								2621	1
								239	1
								1640	1
								75	1
								2853	1
								2972	1
								1590	1
								1317	1
								2369	1
								20	1
								2038	1
								96	1
								1224	1
								2325	1
								1300	1
								871	1
								872	1
								995	1
								1117	1
								127	1
								804	1
								237	1
								2117	1
								2160	1
								123	1
								1511	1
								1780	1
								40	1
								515	1
								408	1
								2575	1
								335	1
								2	1
								317	1
								647	1
								300	1
								1288	1
								303	1
								2745	1
								62	1
								1491	1
								2648	1
								854	1
								1028	1
								1009	1
								1027	1
								1087	1
								2581	1
								2564	1
								1015	1
								2126	1
								99	1
								1060	1
								1818	1
								1013	1
								322	1
								2423	1
								579	1
								1287	1
								2643	1
								1812	1
								396	1
								1157	1
								1059	1
								1428	1
								2563	1
								2947	1
								2965	1
								92	1
								2112	1
								1093	1
								583	1
								763	1
								2424	1
								126	1
								2379	1
								39	1
								750	1
								1051	1
								803	1
								1058	1
								226	1
								638	1
								1704	1
								2024	1
								489	1
								1219	1
								584	1
								1255	1
								2034	1
								2944	1
								512	1
								2162	1
								381	1
								382	1
								137	1
								1140	1
								1206	1
								2722	1
								1311	1
								1344	1
								24	1
								852	1
								789	1
								197	1
								139	1
								945	1
								946	1
								536	1
								954	1
								190	1
								1239	1
								2364	1
								2023	1
								1143	1
								203	1
								417	1
								717	1
								371	1
								2358	1
								2025	1
								2586	1
								490	1
								2196	1
								2603	1
								2166	1
								2182	1
								1264	1
								1339	1
								60	1
								1784	1
								129	1
								966	1
								1234	1
								1235	1
								1659	1
								2566	1
								118	1
								242	1
								2118	1
								387	1
								848	1
								2920	1
								25	1
								209	1
								1003	1
								1651	1
								1568	1
								376	1
								2426	1
								2121	1
								2131	1
								2164	1
								2177	1
								1660	1
								1102	1
								1664	1
								150	1
								1254	1
								227	1
								372	1
								1055	1
								1250	1
								917	1
								1047	1
								2363	1
								1430	1
								1388	1
								1378	1
								873	1
								780	1
								83	1
								86	1
								220	1
								792	1
								171	1
								1649	1
								1160	1
								2042	1
								2043	1
								1271	1
								2370	1
								361	1
								861	1
								283	1
								32	1
								106	1
								575	1
								2134	1
								572	1
								2231	1
								44	1
								1062	1
								1413	1
								1138	1
								539	1
								1785	1
								1191	1
								431	1
								2282	1
								1408	1
								1208	1
								938	1
								1301	1
								895	1
								1207	1
								2376	1
								1136	1
								1348	1
								1357	1
								184	1
								1393	1
								313	1
								816	1
								2651	1
								188	1
								1116	1
								554	1
								1146	1
								70	1
								245	1
								762	1
								219	1
								2361	1
								736	1
								1005	1
								251	1
								332	1
								115	1
								885	1
								2887	1
								2463	1
								1814	1
								1819	1
								94	1
								758	1
								900	1
								485	1
								2273	1
								330	1
								149	1
								81	1
								870	1
								920	1
								214	1
								2063	1
								730	1
								1415	1
								1200	1
								1741	1
								104	1
								1199	1
								1164	1
								1165	1
								1426	1
								1427	1
								2138	1
								2139	1
								686	1
								243	1
								2047	1
								277	1
								2217	1
								1269	1
								977	1
								502	1
								626	1
								2556	1
								170	1
								1179	1
								1175	1
								2300	1
								279	1
								151	1
								1204	1
								1565	1
								1274	1
								43	1
								278	1
								1014	1
								2355	1
								2367	1
								259	1
								2368	1
								2373	1
								1886	1
								31	1
								1091	1
								42	1
								1131	1
								1256	1
								110	1
								2122	1
								1980	1
								1566	1
								1803	1
								1366	1
								2111	1
								103	1
								135	1
								2598	1
								6	1
								73	1
								2046	1
								1144	1
								100	1
								413	1
								66	1
								606	1
								274	1
								116	1
								1111	1
								570	1
								1184	1
								1653	1
								2371	1
								472	1
								2934	1
								1166	1
								1373	1
								375	1
								2176	1
								2190	1
								982	1
								1416	1
								592	1
								404	1
								2137	1
								860	1
								29	1
								1778	1
								112	1
								1399	1
								211	1
								1414	1
								9	1
								5	1
								586	1
								987	1
								1782	1
								519	1
								1189	1
								21	1
								37	1
								1133	1
								1309	1
								1310	1
								426	1
								1400	1
								2140	1
								38	1
								364	1
								63	1
								2326	1
								1252	1
								1253	1
								59	1
								625	1
								645	1
								65	1
								1324	1
								102	1
								207	1
								291	1
								902	1
								316	1
								471	1
								1361	1
								1076	1
								2030	1
								2093	1
								69	1
								2911	1
								2477	S
								2480	S
								2697	S
								2318	S
								2772	S
								2798	S
								1558	S
								1575	S
								768	5
								2831	5
								1570	5
								2786	5
								2644	5
								2851	5
								1569	5
								1998	5
								1544	5
								1884	5
								1536	5
								2016	5
								2345	5
								1894	5
								147	5
								286	5
								1853	5
								2738	5
								2534	5
								1746	5
								682	5
								696	5
								697	5
								1690	5
								2548	5
								1247	5
								2487	5
								2620	5
								819	5
								1777	5
								77	5
								2646	5
								1318	5
								1957	5
								1489	5
								1591	5
								2393	5
								2394	5
								2452	5
								772	5
								824	5
								1554	5
								2909	5
								2667	5
								2908	5
								356	5
								833	5
								1907	5
								1960	5
								2606	5
								752	5
								753	5
								2817	5
								1541	5
								2246	5
								1964	5
								2247	5
								1580	5
								2248	5
								383	S
								993	S
								566	S
								2277	S
								2336	S
								657	S
								959	S
								1499	S
								68	S
								1084	S
								2425	S
								1661	S
								2647	S
								742	S
								1347	S
								258	S
								1016	S
								1065	S
								2228	S
								409	6
								1509	6
								1504	6
								1010	6
								598	6
								855	6
								2070	6
								2525	6
								1294	6
								2071	6
								1195	6
								593	6
								427	6
								250	6
								290	6
								302	6
								321	6
								324	6
								530	6
[truncated: 1,231 more rows]
