# Supplementary material for: Multilocus sequence typing of Candida albicans oral isolates reveals high genetic relatedness of mother-child dyads in early life
Source: PLoS One. 2024 Jan 17;19(1):e0290938. doi: 10.1371/journal.pone.0290938 (PMC10793898; doi:10.1371/journal.pone.0290938)
Supplement: S1 Dataset — (XLSX) [file pone.0290938.s010.xlsx]

## Sheet: Wide Format
Infant_ID	Infant_Ca_by_Y2	Infant_Ca_Survival_time_within_Y2	Infant_Gender	Infant_Race	Infant_Hispanic	Birth_weight_gm	Delivery_method_Vaginal	Infant_siblings	Ever_breastfeeding	Night_bottle_feeding_2m_Y	Infant_brushing_12m	Infant_brushing_18m	Infant_brushing_24m	Infant_Oral_Thrush_Y	Infant_Diaper_rash_Y	Infant_Antibiotic_any_Y	Infant_Antifungal_any_Y	Infant_Sm_detetion_by_Y2	Mother_Age	Mother_Employed	Mother_Emotional_condition	Mother_Smoking	Mother_Diabetes	Mother_HTN	Mother_Asthma	Mother_Vaginitis_during_pregnancy_Candida	Mother_Vaginitis_postpartum_Candida	Mother_AntiFungal_during_pregnancy	Mother_AntiFungal_6m_postpartum	Mother_AntiBiotic_during_pregnancy	Mother_AntiBiotic_6m_Postpartum	Mother_married	Mother_number_of_Infants	Mother_Education	Mother_tooth_brushing	Mother_Ca_Y	Mother_Saliva_Ca_detetion	Mother_Saliva_Ca_scale_3levels	Mother_Plaque_Ca_detetion	Mother_Plaque_Ca_scale_3levels	Mother_Saliva_Sm_cutoff10to5	Mother_plaque_Sm_cutoff10to6	Mother_DT_Number	Mother_DT_Cutoff_4	Mother_MT_Number	Mother_MTCutoff_4	Mother_FT_Number	Mother_FT_Cutoff_4	Horizontal_Ca_Transmission_1m
1C	1	12	1	2	0	2863.3	1	1	1	0	1	1	1	0	0	1	0	1	38	1	0	0	0	1	0	0	0	0	0	0	0	0	2	3	3	1	1	2	0	0	2	1	2	1	2	1	5	1	999
2C	1	12	1	2	0	3742.14	1	1	0	1	1	1	1	0	0	0	0	1	26	1	0	0	0	0	0	0	0	0	0	0	0	0	3	2	3	1	1	3	1	2	2	2	2	1	9	2	6	1	999
3C	0	24	1	2	1	3146.8	1	0	1	0	1	1	1	0	0	0	0	1	25	1	0	0	0	0	1	0	0	0	0	0	0	0	1	4	3	0	0	1	0	0	1	1	0	1	0	1	6	1	0
4C	0	24	2	2	0	3175.15	1	1	1	0	1	1	1	0	0	0	0	1	35	1	0	0	0	0	0	0	0	0	0	0	0	1	3	2	3	0	0	1	0	0	2	1	1	1	0	1	0	0	0
5C	0	24	2	1	0	3657.09	1	0	1	0	1	1	1	0	0	0	0	1	24	0	0	0	0	0	0	0	0	0	0	0	0	0	1	4	3	0	0	1	0	0	2	2	0	1	0	1	4	1	0
6C	0	24	2	2	0	3798.84	0	0	1	0	1	1	1	0	0	0	0	0	31	1	0	0	0	0	0	0	0	0	0	0	0	0	1	3	3	0	1	2	0	0	2	1	15	2	1	1	1	0	0
7C	0	18	1	1	0	3889	1	1	0	1	0	1	999	0	0	0	0	1	33	0	0	1	0	0	1	0	0	0	0	0	0	0	3	3	1	0	1	2	1	2	2	2	10	2	5	2	1	0	0
8C	0	24	2	3	0	3156	1	0	1	0	0	1	1	0	0	0	0	1	22	0	0	0	0	0	0	0	0	0	0	0	0	0	1	2	3	0	0	1	0	0	1	2	5	2	0	1	0	0	0
9C	1	1	2	2	0	3146.8	1	0	1	0	0	999	999	0	0	0	0	0	20	0	0	0	0	1	0	1	0	0	0	0	0	0	1	2	3	1	1	3	1	2	2	2	8	2	0	1	0	0	999
10C	1	18	1	2	0	3515.34	0	0	1	1	0	1	1	0	0	0	0	1	26	1	0	0	0	0	0	1	0	1	0	0	0	0	1	4	2	0	0	1	0	0	2	1	8	2	0	1	0	0	0
11C	1	18	2	3	0	3175.15	1	1	1	0	1	1	1	0	1	0	0	1	26	1	0	0	0	0	0	1	0	1	0	0	0	0	3	1	2	1	1	3	0	0	1	2	3	1	0	1	0	0	999
12C	1	18	1	1	0	3827.19	1	1	1	0	1	1	1	0	1	0	0	1	29	0	0	0	0	0	0	0	0	0	0	0	0	0	3	4	3	1	1	2	0	0	2	2	5	2	0	1	1	0	999
13C	0	4	1	2	0	3713.79	1	0	0	1	999	999	999	1	0	0	1	0	21	0	0	0	0	0	0	1	0	0	0	0	0	0	1	3	3	0	0	1	0	0	2	2	5	2	0	1	0	0	0
14C	0	2	1	2	0	3288.54	1	1	1	1	999	999	999	0	0	0	0	0	30	1	0	0	0	0	0	0	0	0	0	0	0	0	2	1	2	0	1	3	1	1	2	2	0	1	3	1	1	0	999
15C	1	4	2	2	0	3090.1	1	1	0	1	0	1	1	1	0	0	1	1	27	0	0	1	0	0	0	1	0	1	0	0	0	0	2	3	2	0	0	1	0	0	2	2	5	2	3	1	2	0	0
16C	1	6	1	2	0	2608.16	0	0	0	1	1	1	999	1	0	0	1	0	22	1	0	0	0	0	0	0	0	0	0	0	0	0	1	2	2	0	0	1	0	0	2	1	3	1	0	1	0	0	999
17C	0	18	2	3	0	3288.54	1	0	1	1	999	1	999	0	0	0	0	0	29	1	0	0	0	0	0	0	0	1	0	0	0	0	1	3	3	0	0	1	0	0	2	2	1	1	1	1	2	0	0
20C	1	6	2	2	0	2531.61	1	0	0	1	1	1	1	0	0	0	0	1	22	0	0	0	0	0	0	0	0	0	0	0	0	0	1	2	2	0	1	3	1	2	2	2	9	2	0	1	2	0	999
21C	1	2	2	1	0	3234.68	0	1	0	1	1	1	1	1	0	0	1	0	21	0	1	1	0	0	0	0	0	0	0	0	0	0	3	2	2	1	1	2	1	2	2	2	0	1	0	1	2	0	999
22C	0	4	1	3	1	3572.04	1	0	0	1	999	999	999	0	0	0	0	0	26	0	0	0	1	0	1	0	0	1	0	0	0	0	1	2	3	0	0	1	0	0	2	2	0	1	0	1	14	1	0
23C	0	2	2	3	0	3175.15	1	1	1	1	999	999	999	0	0	0	0	0	23	0	0	0	0	0	0	1	0	1	0	0	0	1	2	1	3	0	1	3	1	2	2	2	2	1	0	1	5	1	0
24C	1	2	1	2	0	2834.95	1	1	1	1	1	999	999	0	0	0	0	1	26	1	0	0	0	0	0	0	0	0	0	0	0	0	3	2	3	1	1	3	1	2	2	1	11	2	0	1	0	0	999
25C	1	1	1	2	0	3458.64	1	1	1	1	1	999	999	0	0	0	0	1	26	0	1	0	0	0	1	0	0	0	0	0	0	0	2	2	2	1	1	3	1	2	2	2	4	2	0	1	2	0	999
26C	0	24	1	2	0	2523.11	1	0	1	1	1	1	1	0	0	0	0	1	31	1	0	0	0	0	0	0	0	0	0	0	0	0	1	4	3	0	1	2	1	2	2	2	6	2	4	2	3	0	0
27C	0	24	2	2	0	3005.05	0	1	0	1	0	1	1	0	0	1	0	1	31	1	0	0	0	1	0	1	0	1	0	0	0	0	3	4	2	1	1	2	1	2	2	2	2	1	0	1	0	0	999
28C	0	24	2	3	1	3430.29	1	1	1	0	1	1	1	0	0	0	0	1	33	0	0	0	1	1	0	0	0	0	0	0	0	0	3	2	3	0	0	1	0	0	2	1	0	1	2	1	12	1	0
29C	1	6	2	2	0	2920	1	0	1	1	999	999	999	0	0	0	0	0	31	0	0	0	0	0	0	0	0	0	0	0	0	0	1	2	2	0	1	2	1	2	2	1	5	2	0	1	0	0	0
31C	0	24	2	1	0	3619	1	1	1	0	1	1	1	0	0	1	0	1	20	1	0	0	0	0	0	0	0	0	0	0	0	0	3	2	2	0	0	1	0	0	2	2	2	1	0	1	1	0	0
34C	0	2	2	2	0	3316.89	1	1	1	0	999	999	999	0	0	0	0	0	27	0	1	0	0	0	1	0	0	0	0	0	0	0	3	2	2	0	1	2	0	0	2	1	8	2	0	1	0	0	0
35C	0	6	1	3	0	3033.4	1	0	1	0	999	999	999	0	0	0	0	0	20	1	0	0	0	0	0	0	0	0	0	0	0	0	1	4	3	0	0	1	0	0	2	1	0	1	0	1	5	1	0
36C	1	2	2	2	0	2948.35	0	1	0	1	1	1	1	0	0	0	0	1	40	0	1	0	0	0	0	1	0	1	0	0	0	0	3	2	3	1	1	2	0	0	2	1	6	2	4	2	0	0	999
37C	0	24	1	3	0	3628.74	1	1	1	0	0	1	1	0	0	1	0	1	29	0	0	0	0	0	0	0	0	0	1	0	0	1	2	4	3	1	1	2	1	2	2	2	0	1	0	1	6	1	999
38C	0	6	2	2	0	3260.2	0	1	0	1	999	999	999	0	0	1	0	0	31	1	0	1	0	0	0	0	0	0	0	0	0	0	3	2	3	1	1	2	1	2	2	1	3	1	2	1	4	1	999
40C	1	12	2	2	0	3883.88	1	1	1	0	0	1	1	0	0	1	0	1	31	0	1	0	0	0	0	0	0	1	0	0	0	1	3	4	3	1	1	2	1	1	2	1	2	1	4	2	0	0	999
41C	0	24	2	2	0	2721	1	0	1	1	1	1	1	0	0	0	0	1	27	1	0	0	0	0	0	0	0	0	0	0	0	0	1	4	3	0	1	3	1	2	2	1	15	2	3	1	3	0	0
42C	0	24	1	3	0	3288.54	0	1	0	1	0	1	1	0	0	0	0	1	31	0	1	1	1	1	0	0	0	1	0	0	0	0	3	2	2	1	1	3	1	2	1	1	3	1	0	1	0	0	999
43C	0	24	1	1	0	3883.88	1	0	1	0	0	1	1	0	0	1	0	1	28	1	1	0	0	0	0	0	0	1	0	0	0	1	1	3	3	0	0	1	0	0	1	2	1	1	1	1	9	1	0
44C	1	2	2	2	0	3033.4	0	1	1	1	1	1	1	0	0	0	0	0	25	1	0	0	0	1	0	1	0	1	0	0	0	1	2	2	3	1	1	2	0	0	2	1	2	1	1	1	0	0	999
45C	0	24	1	2	0	2579.81	1	1	1	0	1	1	1	0	1	0	0	1	21	1	0	0	0	0	0	1	0	1	0	0	0	0	2	4	2	0	0	1	0	0	1	1	1	1	0	1	7	1	0
46C	1	2	1	3	0	3183.65	1	1	1	0	1	999	999	0	0	0	0	0	36	0	1	1	0	0	0	0	0	1	0	1	0	0	3	3	2	0	0	1	0	0	2	2	0	1	0	1	5	1	0
48C	1	18	1	2	0	2443.73	1	1	1	1	1	1	1	1	0	0	1	1	30	0	0	0	0	1	0	0	0	0	0	0	0	1	2	4	3	0	0	1	0	0	2	1	4	2	1	1	2	0	0
49C	0	1	1	1	0	3742.14	1	0	0	999	999	999	999	0	0	0	0	0	18	0	0	0	0	0	0	0	0	0	0	0	0	0	1	2	2	0	0	1	0	0	1	1	8	2	0	1	0	0	0
50C	1	18	1	2	0	3345.24	0	0	0	1	1	1	1	0	0	0	0	1	28	0	0	0	0	0	0	1	0	1	0	1	0	0	1	2	3	0	0	1	0	0	1	1	2	1	2	1	0	0	0
52C	0	24	1	1	0	3628.74	1	1	1	0	1	1	1	0	0	0	0	0	28	0	1	1	0	0	0	0	0	0	0	1	0	0	2	3	3	0	0	1	0	0	2	1	2	1	0	1	0	0	999
53C	1	24	2	2	0	3401.94	0	0	1	1	1	1	1	1	0	0	0	1	27	1	1	0	0	0	0	1	0	1	1	1	1	0	1	4	3	1	1	3	1	1	2	2	2	1	2	1	3	0	999
54C	0	24	1	3	1	3373.59	1	1	1	1	0	1	1	0	0	0	0	1	24	1	0	0	0	0	0	0	0	0	0	0	0	1	2	2	3	0	0	1	0	0	1	1	2	1	4	2	0	0	0
55C	1	4	2	2	0	3316.89	1	1	0	1	999	999	999	0	0	1	0	0	27	0	0	1	0	0	0	0	0	0	0	1	1	0	3	2	2	1	1	3	1	1	2	2	2	1	2	1	8	1	999
56C	0	6	2	2	0	3118.45	0	1	0	1	999	999	999	0	0	0	0	0	28	1	1	0	0	0	0	0	0	0	0	1	1	0	3	2	3	0	1	3	1	2	1	1	10	2	1	1	7	1	999
57C	0	24	2	2	0	3968.93	1	1	0	1	1	1	1	0	0	0	0	1	34	0	0	0	1	1	1	0	0	1	0	1	0	1	3	2	1	0	0	1	0	0	2	1	6	2	2	1	1	0	0
58C	0	12	1	1	1	3288.54	0	0	1	0	1	999	999	0	0	1	0	1	28	1	1	1	0	0	0	0	0	1	1	0	0	0	1	2	1	0	1	2	1	2	2	2	3	1	2	1	0	0	0
59C	0	6	1	2	0	3033.4	0	1	1	1	999	999	999	0	0	0	0	0	30	1	0	0	0	0	1	0	0	0	0	0	0	0	3	2	3	0	0	1	0	0	2	1	5	2	1	1	3	0	0
60C	1	18	1	1	1	3180.82	1	1	1	1	0	1	1	0	0	1	1	1	29	0	1	0	0	0	0	1	0	1	0	1	1	0	3	4	2	1	1	3	0	0	2	1	4	2	0	1	2	0	999
61C	1	12	2	2	0	3396	1	1	1	0	0	1	1	0	0	0	0	1	26	1	0	0	0	0	0	0	0	0	0	0	0	0	2	2	2	1	1	3	1	2	2	1	0	1	0	1	0	0	999
62C	1	12	2	2	0	3146.8	1	1	1	0	1	1	1	0	0	1	0	0	33	1	1	0	0	0	0	0	0	0	0	1	0	0	3	3	3	1	1	2	0	0	2	1	2	1	0	1	2	0	999
63C	1	4	2	1	1	2721.55	0	1	1	1	1	0	1	1	0	0	1	1	29	0	0	0	0	0	0	0	0	1	1	1	1	0	2	3	1	0	1	3	1	2	2	2	1	1	1	1	10	1	0
64C	1	1	2	3	0	4387	1	0	0	1	1	1	1	0	0	1	0	1	22	1	0	0	0	0	0	0	0	0	0	1	1	0	1	4	3	1	1	3	1	2	2	2	0	1	0	1	11	1	999
65C	1	6	2	2	0	2664.86	1	1	1	0	1	1	1	0	0	1	0	1	26	0	0	1	0	0	0	0	0	0	0	1	0	0	3	2	1	0	0	1	0	0	2	1	0	1	1	1	4	1	0
67C	1	1	1	2	0	3600.39	1	0	0	1	1	1	1	1	0	0	1	1	24	0	0	0	0	0	0	0	0	0	0	0	1	0	1	2	3	0	1	2	0	0	2	1	5	2	0	1	2	0	1
68C	1	1	2	2	0	3146.8	1	1	1	1	0	1	1	0	1	0	0	1	28	1	1	0	0	0	1	1	0	1	0	1	0	0	3	2	3	0	1	2	1	2	2	1	4	2	0	1	0	0	1
69C	1	6	2	3	0	3602	1	1	0	1	0	1	1	1	0	1	0	1	23	0	0	0	0	0	0	0	0	0	1	0	1	0	2	3	2	1	1	3	0	0	2	1	2	1	0	1	2	0	999
70C	0	24	1	2	0	3068	0	1	1	1	1	1	1	0	0	0	1	1	32	1	1	0	0	1	1	0	0	0	0	1	0	0	3	4	2	0	0	1	0	0	2	1	1	1	2	1	1	0	0
71C	0	24	2	3	0	3061.75	1	1	1	0	0	1	1	0	0	0	0	1	28	1	0	0	0	0	0	0	0	0	0	0	0	1	2	2	3	0	0	1	0	0	2	1	5	2	1	1	2	0	0
72C	1	2	2	2	0	3115	1	0	0	1	999	999	999	0	0	0	0	0	20	0	1	0	0	0	0	0	0	0	1	1	1	0	1	2	3	1	1	3	0	0	2	2	0	1	0	1	4	1	999
73C	0	24	1	3	1	3594.72	1	1	1	1	0	0	1	0	0	0	0	0	22	0	1	0	1	1	1	0	0	0	0	0	1	1	3	3	2	0	0	1	0	0	2	1	3	1	0	1	1	0	0
74C	1	2	1	1	1	2624	1	1	0	1	0	1	1	1	1	1	1	1	30	0	1	1	0	1	1	0	0	1	0	0	0	0	3	2	1	0	0	1			1		0	1	28	2	0	0	0
75C	0	1	1	2	0	2540.12	1	1	1	999	999	999	999	0	0	0	0	0	21	0	0	0	0	0	0	0	0	0	0	0	0	0	2	2	3	0	0	1	0	0	1	1	0	1	0	1	4	1	0
76C	1	1	1	2	0	3940.58	1	1	0	1	1	1	1	1	0	1	1	1	23	0	1	0	0	0	0	1	0	1	1	1	1	0	2	2	3	0	0	1	0	0	1	2	0	1	0	1	1	0	1
77C	1	4	1	2	0	3294	1	1	1	1	1	1	1	1	0	0	1	1	25	0	0	0	0	0	0	0	0	0	0	1	0	1	3	2	3	0	1	3	1	2	2	2	3	1	0	1	13	1	0
78C	0	24	2	1	0	2806.6	1	0	1	1	0	1	1	0	1	0	1	0	24	0	0	0	0	0	0	0	0	0	0	1	1	0	1	2	2	1	1	3	1	2	2	1	2	1	1	1	6	1	999
79C	0	24	2	2	0	3585	1	1	1	0	1	1	1	0	0	0	1	1	21	1	0	0	0	0	0	0	0	0	1	1	0	0	2	4	3	0	0	1	0	0	2	1	0	1	0	1	9	1	0
80C	1	2	1	2	0	3628.74	1	1	1	1	999	999	999	0	0	0	0	0	28	0	0	0	0	0	0	0	0	1	0	1	0	0	3	1	3	0	0	1	0	0	2	1	0	1	1	1	0	0	0
82C	0	24	2	1	0	2749	1	1	0	1	1	1	1	0	0	0	0	0	42	1	0	1	0	0	0	0	0	0	0	0	0	0	2	2	2	0	1	3	1	1	1	1	1	1	1	1	8	1	999
83C	1	18	1	2	0	3685.44	0	1	1	1	1	1	1	1	0	0	1	1	30	1	0	0	0	0	1	0	0	0	0	0	0	0	2	4	3	0	1	2	0	0	2	1	1	1	0	1	12	1	0
84C	0	24	1	2	0	3829	1	1	1	0	1	1	1	0	0	0	0	0	28	1	0	0	0	0	0	0	0	1	0	0	0	0	2	3	3	0	0	1	0	0	1	1	1	1	0	1	7	1	0
85C	1	1	1	2	0	3206	1	1	1	1	1	1	1	1	0	1	1	1	38	1	1	0	0	0	0	0	0	0	0	1	1	0	3	4	1	0	1	3	1	2	2	2	8	2	6	2	0	0	1
86C	0	24	1	2	0	3628.74	1	1	1	1	1	1	1	0	0	0	0	1	43	0	0	0	0	0	0	0	0	0	0	0	0	1	3	1	3	0	1	3	0	0	2	2	2	1	3	1	1	0	0
87C	0	2	1	2	0	3685.44	1	1	1	1	999	999	999	0	0	0	0	0	24	0	0	0	0	0	0	0	0	0	0	1	1	1	3	2	3	0	0	1	0	0	2	2	0	1	0	1	6	1	0
92C	1	18	1	2	0	3543.69	1	1	1	0	1	1	1	0	0	0	0	1	23	1	0	0	0	0	0	0	0	0	0	1	0	0	2	2	2	0	0	1	0	0	1	1	0	1	0	1	2	0	0
93C	1	6	2	3	0	4734.37	0	1	1	1	1	1	1	0	0	0	0	1	25	0	0	0	1	0	0	0	0	0	0	0	0	0	2	2	3	0	1	3	1	2	2	2	27	2	1	1	4	1	0
94C	0	24	1	1	0	4167.38	1	1	1	0	1	1	1	0	0	1	0	1	36	1	1	0	0	0	0	0	0	0	0	0	0	0	3	2	3	0	1	2	0	0	2	1	0	1	1	1	10	1	0
95C	0	24	2	2	0	4026	1	1	1	0	0	1	1	0	0	0	0	1	24	1	1	0	0	0	0	0	0	0	0	0	0	0	3	4	3	0	0	1	0	0	2	1	3	1	0	1	1	0	0
97C	1	1	1	1	0	3770.49	1	1	1	999	999	999	999	0	0	0	0	0	24	1	1	1	0	0	0	0	0	0	0	0	0	0	3	2	2	1	1	3	0	0	2	2	4	2	0	1	0	0	999
98C	0	24	2	3	0	3629	1	0	1	0	1	1	1	0	0	1	0	1	19	1	1	0	0	0	0	0	0	0	0	0	0	0	1	2	3	1	1	3	0	0	1	1	0	1	0	1	0	0	999
99C	1	18	2	2	0	2921	1	1	1	1	1	1	1	0	0	0	0	1	22	0	0	0	0	0	0	0	0	1	0	1	0	0	2	1	2	0	0	1	0	0	1	1	3	1	0	1	0	0	0
100C	0	24	2	3	1	2567	1	1	1	0	1	1	1	0	1	0	0	1	39	1	0	1	0	0	1	0	0	0	0	0	0	0	2	3	3	1	1	2	0	0	2	1	2	1	13	2	0	0	999
101C	0	24	2	2	1	3260.2	1	0	1	1	1	1	1	0	1	0	1	0	24	1	0	0	0	0	0	0	0	0	0	1	0	0	1	4	3	0	0	1	0	0	2	2	4	2	2	1	2	0	0
102C	0	24	2	3	0	3260.2	1	1	1	0	1	1	1	0	0	0	0	1	29	0	0	0	0	0	0	0	0	0	0	0	0	1	2	4	3	0	0	1	0	0	1	1	0	1	0	1	1	0	0
103C	1	2	1	2	0	4535.92	0	1	0	1	1	1	1	0	0	1	0	1	38	1	1	0	0	0	0	0	0	0	0	0	0	1	3	1	3	0	0	1	0	0	1	1	0	1	1	1	0	0	0
104C	0	12	2	2	0	2642	1	0	1	1	0	999	999	0	0	0	0	0	29	0	1	1	0	0	0	0	0	1	0	1	0	0	1	3	3	0	0	1	0	0	1	1	0	1	0	1	2	0	0
105C	1	2	1	2	1	3614.56	1	0	1	1	1	1	1	1	0	0	1	1	20	0	0	0	0	0	0	0	0	0	0	1	0	0	1	2	3	0	0	1	0	0	1	1	1	1	1	1	1	0	0
106C	0	24	2	3	0	3496	1	1	1	0	0	0	1	1	0	0	1	1	31	0	1	0	1	0	0	0	0	0	1	0	0	1	3	1	3	1	1	3	1	1	2	1	0	1	4	2	2	0	999
107C	1	4	1	1	0	3515.34	1	0	1	1	1	1	1	0	0	0	0	1	19	0	0	0	0	0	0	0	0	0	0	0	0	0	1	2	3	0	0	1	0	0	1	1	0	1	0	1	0	0	0
111C	1	1	2	2	0	3373	0	1	1	0	0	1	999	0	0	0	0	0	22	1	1	0	0	0	0	0	0	0	0	0	0	0	2	2	1	1	1	2	0	0	1	1	4	2	0	1	0	0	999
112C	1	2	1	2	0	3118.45	1	1	1	0	1	1	1	0	0	0	0	0	21	0	0	0	0	0	0	0	0	0	0	1	0	0	3	2	3	1	1	2	1	2	2	2	0	1	0	1	0	0	999
113C	1	2	1	2	0	3153	1	0	0	1	0	0	0	0	0	0	0	0	24	0	0	0	0	1	0	0	0	0	0	0	0	0	1	2	3	1	0	1	1	2	1	1	3	1	0	1	3	0	999
114C	1	24	1	1	0	3044.74	1	0	0	1	1	1	1	0	0	0	1	1	20	1	1	1	0	0	0	0	0	0	0	0	0	0	1	2	3	1	1	3	1	1	2	1	6	2	0	1	0	0	999
115C	1	24	2	2	1	3535.19	1	1	1	1	1	1	1	0	0	0	0	1	21	1	1	0	0	1	0	1	0	0	0	1	0	0	2	2	3	1	1	2	1	1	1	1	4	2	0	1	4	1	999
116C	0	6	1	2	0	3260.2	1	0	1	1	999	999	999	0	0	0	0	0	27	1	0	1	0	0	0	1	0	1	0	1	0	0	1	2	3	1	1	2	1	2	2	1	6	2	0	1	1	0	999
117C	0	24	2	2	0	2863.3	1	1	0	1	1	1	1	0	0	0	0	0	28	1	1	0	0	0	0	0	0	0	0	1	1	0	2	2	3	1	1	3	1	1	2	1	0	1	2	1	3	0	999
118C	0	24	1	2	0	3799	1	1	1	0	1	1	1	0	0	0	0	1	33	1	1	0	0	0	0	1	0	1	0	1	1	0	3	2	3	1	1	2	1	2	2	1	4	2	0	1	5	1	999
119C	0	24	2	3	0	2982	0	1	1	1	1	1	1	0	0	0	0	0	27	1	0	0	0	1	0	0	0	0	1	0	0	0	3	2	3	0	0	1	0	0	2	2	1	1	0	1	0	0	0
120C	1	12	2	1	0	4592.62	0	1	1	1	1	1	999	0	0	0	1	1	32	0	1	0	0	0	0	1	0	1	0	1	0	0	2	4	3	0	1	3	1	2	2	2	4	2	0	1	5	1	0
121C	0	24	1	1	0	3234.68	1	0	0	1	1	1	1	0	0	0	0	1	20	1	0	1	0	0	0	0	0	0	0	0	1	0	1	2	2	0	0	1	0	0	2	2	1	1	0	1	11	1	999
122C	1	2	2	2	0	3741	1	1	1	1	1	1	1	1	1	0	1	1	27	0	1	0	0	0	0	0	0	0	1	0	0	1	2	1	1	0	1	3	1	2	2	1	8	2	1	1	1	0	0
123C	1	12	2	2	0	3572.04	1	1	0	1	0	1	1	0	0	0	0	1	24	1	1	0	0	0	0	1	0	1	0	0	0	0	2	2	2	0	0	1	0	0	2	2	1	1	0	1	4	1	0
124C	1	12	1	2	1	2901	1	0	1	0	0	0	1	1	0	0	0	0	24	0	0	0	0	0	0	0	0	0	0	1	0	0	1	2	2	0	0	1	0	0	1	1	0	1	1	1	0	0	0
125C	1	1	1	2	0	2973	1	1	1	1	1	1	1	1	0	0	1	1	26	0	0	0	0	0	0	0	0	0	1	1	0	0	2	2	3	1	1	3	1	2	1	1	1	1	1	1	4	1	999
126C	1	2	2	2	0	4375	1	1	1	1	0	1	1	0	0	0	0	1	28	0	1	0	0	0	1	0	0	0	1	1	1	1	3	1	3	0	0	1	0	0	2	1	0	1	0	1	0	0	0
127C	1	2	2	2	0	2590	1	0	1	1	1	1	1	0	0	0	0	1	20	0	1	0	0	0	0	0	0	0	0	1	0	0	1	2	3	1	1	2	0	0	2	1	11	2	0	1	5	1	999
128C	0	24	1	2	1	3693	0	0	1	1	1	1	1	0	1	0	0	1	25	1	0	0	0	1	0	0	0	0	0	1	1	0	1	3	3	1	0	1	1	1	2	2	3	1	0	1	3	0	999
129C	0	1	2	3	0	2826	0	1	1	999	999	999	999	0	0	0	0	0	24	1	0	1	0	1	1	1	0	1	0	0	0	0	2	2	2	0	0	1	0	0	1	1	0	1	0	1	1	0	0
130C	0	24	1	1	0	3231	0	1	0	1	1	1	1	0	0	0	0	1	32	1	1	0	0	0	0	0	0	0	0	0	0	0	3	2	3	0	1	3	1	2	2	1	13	2	2	1	6	1	0
131C	0	24	2	2	0	3416	0	1	1	1	0	0	1	0	0	1	0	1	29	1	0	0	0	0	0	0	0	0	0	0	1	0	3	4	2	1	1	2	0	0	2	2	1	1	0	1	0	0	999
132C	0	24	1	2	0	3360	0	0	1	0	1	1	1	0	0	0	0	1	28	1	0	0	0	0	1	0	0	0	0	0	0	0	1	4	3	0	0	1	0	0	2	2	0	1	0	1	3	0	0
133C	0	2	1	2	0	3426	0	1	0	1	999	999	999	0	0	1	0	0	40	0	1	1	0	0	0	0	0	0	0	0	0	0	2	4	3	0	0	1	0	0	2	2	0	1	1	1	5	1	999
134C	0	4	2	3	1	2980	1	1	1	1	999	999	999	0	0	0	0	0	31	0	0	1	0	0	0	0	0	0	0	1	0	0	2	4	3	0	1	3	1	2	2	2	2	1	2	1	2	0	0
135C	1	12	1	3	0	3112	1	1	1	0	1	1	1	0	0	0	1	0	34	1	0	0	0	0	0	1	0	1	0	1	0	0	3	3	3	1	1	3	1	1	2	1	0	1	4	2	0	0	999
136C	0	1	1	2	0	3643	1	0	1	999	999	999	999	0	0	0	0	0	23	1	0	1	0	0	0	0	0	0	0	0	0	1	1	4	2	0	0	1	0	0	1	1	0	1	0	1	2	0	0
137C	1	2	2	2	0	3090.1	0	1	0	1	1	1	1	0	0	0	0	1	27	0	1	1	0	0	0	0	0	0	0	0	0	1	3	3	2	0	1	3	1	2	1	2	15	2	2	1	1	0	0
138C	1	12	2	1	0	3118	1	0	1	0	1	1	1	0	1	0	0	0	20	1	0	0	0	0	0	0	0	0	0	0	0	0	1	2	3	0	1	3	1	2	1	1	0	1	0	1	5	1	0
139C	1	24	1	2	0	2970	1	1	1	1	1	1	1	0	0	0	0	1	30	1	0	0	0	0	0	0	0	0	0	1	1	0	3	4	3	0	0	1	0	0	2	1	0	1	0	1	8	1	0
140C	1	2	2	2	0	3470	1	1	1	1	0	1	999	0	0	0	0	1	29	1	0	0	0	0	0	0	0	0	0	0	0	0	2	4	3	1	1	3	1	2	2	1	7	2	8	2	7	1	999
142C	1	12	2	2	0	3127	1	1	1	1	0	1	1	0	0	0	0	1	32	1	1	0	0	0	0	0	0	0	0	0	0	0	3	4	3	0	1	2	0	0	2	2	5	2	0	1	8	1	999
143C	0	24	2	1	0	4025	0	1	1	0	0	1	1	0	0	1	0	0	37	0	0	0	0	0	0	0	0	0	0	0	0	1	3	4	3	0	0	1	0	0	1	2	0	1	2	1	5	1	0
144C	1	18	1	1	0	3486	1	1	1	0	0	0	1	0	0	0	0	1	29	1	0	0	0	0	0	0	0	0	0	0	0	1	3	4	3	0	0	1	0	0	2	1	0	1	0	1	6	1	0
145C	0	24	1	2	1	3107	1	1	1	1	0	1	1	0	0	1	0	1	28	0	1	1	0	0	1	1	0	1	1	1	0	0	2	1	3	0	0	1	0	0	1	1	0	1	0	1	1	0	0
146C	1	18	2	2	0	3419	1	0	0	1	1	1	1	0	1	1	1	1	18	1	0	0	0	0	1	0	0	0	0	1	0	0	1	2	2	1	1	2	1	2	1	2	4	2	0	1	0	0	999
147C	0	24	1	2	0	2866	0	1	1	0	1	1	1	0	0	0	0	1	40	1	1	0	0	0	0	0	0	0	0	0	0	1	3	2	3	0	0	1	0	0	1	1	0	1	0	1	1	0	0
148C	1	12	1	3	1	3000	1	1	1	0	1	1	1	0	0	0	0	0	24	0	1	1	0	0	0	0	0	0	0	1	1	0	2	2	2	0	0	1	0	0	2	1	0	1	0	1	0	0	0
149C	1	1	2	1	0	3475	1	0	1	1	1	999	999	1	0	0	1	0	22	0	1	0	0	0	0	0	0	0	0	0	0	0	1	2	2	1	0	1	1	1	2	1	2	1	0	1	5	1	999
150C	0	18	1	2	0	3828	1	1	1	0	1	1		0	0	0	0	0	32	1	1	0	1	1	0	0	0	0	0	0	0	1	3	3	2	0	0	1	0	0	2	1	0	1	0	1	2	0	0
152C	0	24	1	1	0	2937	0	0	0	1	1	1	1	0	1	0	0	1	22	1	0	0	0	0	0	0	0	0	0	0	0	0	1	2	1	0	0	1	0	0	2	2	0	1	0	1	0	0	0
153C	1	2	2	2	1	3435	0	1	0	1	1	1	1	0	0	0	0	1	32	1	0	0	0	0	0	0	0	0	0	1	0	0	3	2	3	1	1	3	0	0	1	1	0	1	0	1	0	0	999
154C	0	6	2	3	1	3144	1	1	1	1	999	999	999	0	0	0	0	0	31.8575	1	1	0	0	0	1	1	0	1	0	1	1	0	3	3	2	0	0	1	0	0	1	1	1	1	2	1	6	1	0
156C	0	24	2	2	0	3077	0	1	0	1	1	1	1	0	0	0	0	1	33.7096	1	1	0	1	0	0	0	0	0	0	1	0	0	2	2	3	0	1	2	1	2	2	2	5	2	1	1	0	0	999
157C	1	18	1	2	0	3180	1	1	1	0	0	1	1	0	0	0	0	1	24.126	0	0	0	0	0	0	0	0	0	0	0	0	1	2	2	2	0	0	1	0	0	1	1	2	1	2	1	6	1	0
159C	1	24	2	1	0	3430	1	1	0	1	0	1	1	1	0	0	1	1	28.2274	0	1	0	0	0	1	0	0	0	0	1	0	0	3	4	3	0	0	1	0	0	1	1	0	1	1	1	0	0	0
160C	0	24	2	3	0	2830	1	0	1	1	1	1	1	0	0	0	0	0	38.0932	1	0	0	0	0	0	0	0	0	0	0	1	1	1	2	3	0	0	1	0	0	1	1	0	1	0	1	4	1	0
161C	1	12	1	2	0	3580	1	1	1	0	1	999	999	0	0	0	0	0	31.589	0	0	0	0	0	0	1	0	1	0	1	0	0	3	2	3	0	0	1	0	0	2	2	2	1	0	1	0	0	0
162C	1	12	1	2	0	3275	1	0	1	1	1	1	1	0	0	1	0	1	19.7726	1	1	0	0	0	0	0	0	0	0	0	0	0	1	2	3	1	1	3	1	2	1	1	0	1	0	1	13	1	999
163C	0	24	2	1	0	3430	1	0	1	1	1	1	1	0	0	0	0	0	26.1863	0	1	0	0	0	0	0	0	0	0	1	0	0	1	4	2	0	1	2	1	2	1	1	0	1	0	1	0	0	999
164C	1	12	1	3	1	2608	1	0	0	1	0	1	1	0	0	0	0	0	24.7562	1	0	1	0	0	0	0	0	0	0	0	0	0	1	2	1	0	1	3	1	2	1	1	2	1	1	1	7	1	999
166C	0	1	1	2	0	3248	1	1	1	999	999	999	999	0	0	0	0	0	35.0548	0	0	0	0	0	0	1	1	1	1	0	0	1	3	4	3	1	1	2	1	1	1	1	8	2	2	1	1	0	999
168C	1	12	2	3	0	3070	1	0	1	1	1	1	1	0	0	0	0	1	29.2219	0	0	0	0	0	0	0	0	0	0	0	0	1	1	4	3	0	0	1	0	0	2	1	1	1	0	1	0	0	0
169C	0	18	2	3	0	3540	1	1	0	1	0	1		0	0	0	0	0	31.737	0	0	0	0	0	1	0	0	0	0	0	0	0	3	4	3	0	0	1	0	0	1	1	3	1	0	1	11	1	0
170C	0	24	1	1	0	3329	0	1	1	1	1	1	1	0	0	0	0	0	31.1808	0	0	0	0	0	0	0	0	0	1	1	1	1	2	4	3	0	0	1	0	0	2	1	0	1	0	1	2	0	999
172C	1	12	2	2	0	3100	0	1	0	1	1	1	1	0	0	0	1	1	25.5178	0	0	0	0	1	0	0	0	0	0	0	0	0	2	1	3	0	0	1	0	0	1	1	1	1	0	1	1	0	0
173C	0	18	1	1	0	2958	1	0	1	1	1	1	1	0	0	0	0	1	19.7534	0	0	0	0	0	0	0	0	1	1	0	0	1	1	1	2	0	1	2	0	0	1	1	0	1	0	1	0	0	0
174C	0	1	1	3	1	3595	1	1	1	999	999	999	999	0	0	0	0	0	31.6466	0	1	0	0	0	0	0	0	0	0	1	0	0	3	2	2	0	1	2	1	1	1	1	2	1	1	1	1	0	0
175C	1	6	1	2	0	3567	0	1	1	1	1	1	999	0	0	0	0	1	31.4274	1	0	0	0	1	0	0	0	0	0	0	0	1	3	2	2	0	0	1	0	0	1	1	3	1	0	1	0	0	0
177C	0	24	2	1	0	2721	0	1	1	0	1	1	1	0	0	0	0	1	19.5945	0	1	0	0	1	1	0	0	0	0	0	0	0	2	2	3	1	1	2	0	0	1	1	0	1	0	1	2	0	999
178C	0	24	2	1	0	3153	1	1	1	1	1	1	1	0	0	0	0	0	34.1945	0	0	0	0	0	0	0	0	0	1	1	1	1	3	4	3	0	0	1	0	0	2	1	0	1	0	1	1	0	0
179C	0	24	2	3	1	3711	0	0	0	1	0	1	1	0	0	0	1	0	21.3233	0	0	0	0	0	0	0	0	0	0	0	0	0	1	2	3	0	0	1	0	0	2	1	0	1	0	1	2	0	999
180C	0	24	1	2	0	3650	1	1	1	0	1	1	1	0	0	1	0	0	32.0247	1	0	0	0	0	0	0	0	0	0	1	1	0	2	2	3	0	0	1	0	0	1	1	1	1	2	1	5	1	999
181C	0	24	2	3	0	3572	1	1	1	0	1	1	1	1	0	0	1	1	34	0	1	0	0	0	0	0	0	0	1	0	0	0	3	2	2	0	0	1	0	0	2	2	2	1	3	1	5	1	0
182C	1	4	1	2	0	3348	0	0	0	1	1	1	1	1	0	0	1	1	26	1	0	0	0	0	0	0	0	0	0	1	0	0	1	4	3	1	1	3	1	2	2	2	0	1	0	1	4	1	999
183C	1	18	1	3	0	3000	1	0	0	1	0	1	1	0	0	1	0	1	24.8356	1	1	0	0	0	0	0	0	0	0	0	1	0	1	1	2	1	1	2	0	0	1	1	1	1	0	1	6	1	999
184C	1	2	1	3	1	3044	1	0	1	1	0	1	1	0	0	0	0	1	21.8658	0	1	0	0	0	0	0	1	0	1	0	1	0	1	2	3	1	1	2	0	0	2	2	1	1	0	1	0	0	999
185C	0	24	2	1	0	2950	1	0	0	1	0	0	1	0	0	0	0	1	21.5726	1	0	0	1	0	0	0	0	0	0	0	0	1	1	1	3	0	0	1	0	0	2	2	1	1	0	1	6	1	999
186C	0	24	2	1	0	3572	0	1	1	0	1	1	1	0	0	1	0	0	36.7014	1	0	0	0	0	0	0	0	0	0	0	0	1	3	2	3	0	0	1	0	0	1	1	0	1	1	1	12	1	0
[truncated: 19 more columns]

## Sheet: CODEBOOK
Variable	Code
Infant_ID	Infant Identification Number
Infant_Ca_by_Y2	Y-1, N-0
Infant_Ca_Survival_time_within_Y2	Age in months, continous
Infant_Sex	1-Male, 2-Female
Infant_Race	1-Caucasian, 2-African American, 3-Other
Infant_Hispanic	Y-1, N-0
Birth_weight_gm	weight in grams
Delivery_method_Vaginal	Y-1, N-0
Infant_siblings	Y-1, N-0
ever_breastfeeding	Y-1, N-0
Night_bottle_feeding_2m_Y	Y-1, N-0
Infant_brushing_12m	Y-1, N-0
Infant_brushing_18m	Y-1, N-0
Infant_brushing_24m	Y-1, N-0
Infant_Oral_Thrush_Y	Y-1, N-0
Infant_Diaper_rash_Y	Y-1, N-0
Infant_Antibiotic_any_Y	Y-1, N-0
Infant_Antifungal_any_Y	Y-1, N-0
Infant_Sm_detetion_by_Y2	Y-1, N-0
Mother_Age	Age, continous
Mother_Employed	Y-1, N-0
Mother_Emotional_condition	Y-1, N-0
Mother_Smoking	Y-1, N-0
Mother_Diabetes	Y-1, N-0
Mother_HTN	Y-1, N-0
Mother_Asthma	Y-1, N-0
Mother_Vaginitis_during_pregnancy_Candida	Y-1, N-0
Mother_Vaginitis_postpartum_Candida	Y-1, N-0
Mother_AntiFungal_during_pregnancy	Y-1, N-0
Mother_AntiFungal_6m_postpartum	Y-1, N-0
Mother_AntiBiotic_during_pregnancy	Y-1, N-0
Mother_AntiBiotic_6m_Postpartum	Y-1, N-0
Mother_married	Y-1, N-0
Mother_number_of_Infants	No children-1 | 1 child-2 | >= 2 children-3
Mother_Education	1= Middle school | 2= High school | 3= Associate | 4= College level or higher
Mother_tooth_brushing	Y-1, N-0
Mother_Ca_Y	Y-1, N-0
Mother_Saliva_Ca_detetion	Y-1, N-0
Mother_Saliva_Ca_scale_3levels	0-1, <400-2, >=400-3
Mother_Plaque_Ca_detetion	Y-1, N-0
Mother_Plaque_Ca_scale_3levels	0-0, <400-1, >=400-2
Mother_Saliva_Sm_cutoff10to5	<10X5-1 | >=10X5-2
Mother_plaque_Sm_cutoff10to6	<10X6-1 | >=10X6-2
Mother_DT_Number	Mother decayed teeth number, continous
Mother_DT_Cutoff_4	<4-1 | >=4-2
Mother_MT_Number	Mother missing teeth number, continous
Mother_MTCutoff_4	<4-1 | >=4-2
Mother_FT_Number	Mother filled teeth number, continous
Mother_FT_Cutoff_4	<4-1 | >=4-2
Horizontal_Ca_Transmission_1m	Y-1, N-0, NA or No show-999
Horizontal_Ca_Transmission_2m	Y-1, N-0, NA or No show-999
Horizontal_Ca_Transmission_4m	Y-1, N-0, NA or No show-999
Horizontal_Ca_Transmission_6m	Y-1, N-0, NA or No show-999
Horizontal_Ca_Transmission_12m	Y-1, N-0, NA or No show-999
Horizontal_Ca_Transmission_18m	Y-1, N-0, NA or No show-999
Horizontal_Ca_Transmission_24m	Y-1, N-0, NA or No show-999
Ca_Vertical_Transmission_1m	Y-1, N-0, NA or No show-999
Ca_Vertical_Transmission_2m	Y-1, N-0, NA or No show-999
Ca_Vertical_Transmission_4m	Y-1, N-0, NA or No show-999
Ca_Vertical_Transmission_6m	Y-1, N-0, NA or No show-999
Ca_Vertical_Transmission_12m	Y-1, N-0, NA or No show-999
Ca_Vertical_Transmission_18m	Y-1, N-0, NA or No show-999
Ca_Vertical_Transmission_24m	Y-1, N-0, NA or No show-999
Ca_Horizontal_Transmission_Overall	Y-1, N-0
Ca_Vertical_transmission_Overall	Y-1, N-0
Mother_Ca_Positive_Infant_negative	Y-1, N-0
Both_Mother_Infant_Ca_negative	Y-1, N-0
Mother_PI	Plaque index, continous
Mother_PI_Group	<2-1, >=2-2
Note: Ca	C. albicans
Note: 999	Data not available from the subject

## Sheet: Transmission_Frequencies
Among Ca+ children
Visit	1m	2m	4m	6m	12m	18m	24m
Horizontal	4	11	11	13	20	21	18
Vertical	6	14	8	11	16	13	10
Ca +ve children	10	25	19	24	36	34	28
H_Rate	40	44	57.8947	54.1667	55.5556	61.7647	64.2857
V_Rate	60	56	42.1053	45.8333	44.4444	38.2353	35.7143
